# Supplementary material for: Identification of genetic loci for early maturity in spring bread wheat using the association analysis and gene dissection
Source: PeerJ. 2023 Oct 9;11:e16109. doi: 10.7717/peerj.16109 (PMC10569184; doi:10.7717/peerj.16109)
Supplement: Supplemental Information 3 [file peerj-11-16109-s003.hmp]

rs#	alleles	chrom	pos	strand	assembly#	center	protLSID	assayLSID	panelLSID	QCcode	Kuibyshevskaya_2	Lutescens_840	Tulaikovskaya_belozernaya	Tulaikovskaya_stepnaya	Tulaikovskaya_zolotistaya	Tulaikovskaya_1	Tulaikovskaya_10	Kinelskaya_40	Kinelskaya_60	Volgouralskaya	Lutescens_80	Lutescens_85	Lutescens_148	Altaiskii_prostor	Altaiskaya_92	Altaiskaya_99	Altaiskaya_100	Altaiskaya_325	Altaiskaya_530	Erythrospermum_72	Sibirskaya_12	Novosibirskaya_15	Novosibirskaya_22	Novosibirskaya_29	Novosibirskaya_67	Novosibirskaya_81	Novosibirskaya_89	Novosibirskaya_91	Lutescens_25	Lutescens_101	Obskaya_14	Kantegirskaya_89	Aleksandrina	Udacha	Polushko	Baganskaya_93	Sirena	Krasa_2	Krasnoyarskaya_90
Excalibur_c94139_55	A/G	1A	1211689	+	NA	NA	NA	NA	NA	NA	A	A	A	A	A	A	A	A	A	A	A	G	N	A	A	A	A	A	A	A	A	A	A	A	A	R	A	G	A	A	A	A	A	A	A	A	A	R	A
Tdurum_contig44888_837	T/C	1A	1337306	+	NA	NA	NA	NA	NA	NA	T	T	T	T	T	T	T	T	T	T	T	C	Y	T	T	T	T	T	T	T	T	T	T	T	T	Y	T	C	T	T	T	T	T	T	T	T	T	Y	T
BS00100774_51	C/T	1A	2378110	+	NA	NA	NA	NA	NA	NA	C	C	C	C	C	C	C	C	C	C	C	T	T	C	C	T	C	C	C	C	T	T	T	C	T	C	T	T	T	C	C	T	C	C	T	C	C	T	C
BS00026456_51	C/T	1A	3118274	+	NA	NA	NA	NA	NA	NA	C	Y	C	C	C	C	C	C	C	C	T	T	Y	T	T	C	C	T	C	C	N	C	C	C	T	Y	C	T	C	C	C	C	T	C	C	C	C	N	C
TA001286-0611-w	C/T	1A	3777195	+	NA	NA	NA	NA	NA	NA	C	C	C	C	C	C	C	C	C	C	T	C	C	T	C	C	C	C	C	C	C	C	C	C	T	C	C	C	C	C	C	C	C	C	C	C	C	C	C
Ku_c28007_1398	A/G	1A	4500524	+	NA	NA	NA	NA	NA	NA	A	A	A	A	A	A	A	A	A	A	A	G	R	A	A	A	A	A	A	A	R	A	A	A	A	R	A	G	A	A	A	A	A	A	A	A	A	A	A
BS00023130_51	T/G	1A	5024184	+	NA	NA	NA	NA	NA	NA	T	T	T	T	T	T	T	T	T	T	T	G	K	T	T	T	T	T	T	T	K	T	T	T	T	K	T	G	T	T	T	T	T	T	T	T	T	T	T
wsnp_Ex_c2868_5293485	G/A	1A	7184721	+	NA	NA	NA	NA	NA	NA	G	G	G	G	G	G	G	G	G	G	A	G	G	A	G	G	G	G	G	G	G	G	G	G	G	N	G	G	G	G	G	G	G	G	G	G	G	G	G
BS00056550_51	A/G	1A	7294564	+	NA	NA	NA	NA	NA	NA	G	A	G	R	A	A	A	G	G	G	A	G	R	A	A	A	G	A	A	A	R	A	A	A	A	R	A	G	A	G	A	A	A	A	A	A	G	R	A
BS00023201_51	A/G	1A	7643102	+	NA	NA	NA	NA	NA	NA	A	A	A	A	A	A	A	A	A	A	A	G	R	A	A	A	A	A	A	A	R	A	A	A	A	R	A	G	A	A	A	A	A	A	A	A	A	A	A
BS00022355_51	T/C	1A	7658679	+	NA	NA	NA	NA	NA	NA	T	T	T	T	T	T	T	T	T	T	T	C	Y	T	T	T	T	T	T	T	Y	T	T	T	T	Y	T	C	T	T	T	T	T	T	T	T	T	T	T
wsnp_Ex_c57982_59470152	A/G	1A	8329289	+	NA	NA	NA	NA	NA	NA	A	G	A	R	A	A	A	A	A	A	A	A	N	G	G	G	A	G	G	A	G	G	G	R	A	R	G	A	G	A	R	G	G	A	G	G	G	G	G
Tdurum_contig68827_61	A/G	1A	9579639	+	NA	NA	NA	NA	NA	NA	A	R	A	A	A	A	A	A	A	A	A	A	A	A	G	G	A	R	G	A	A	A	A	A	A	G	A	A	A	A	R	A	G	A	A	G	G	R	G
tplb0053o08_2004	G/A	1A	10048650	+	NA	NA	NA	NA	NA	NA	G	R	G	G	G	G	G	G	G	G	G	A	N	G	A	A	G	R	A	G	N	G	G	G	G	R	G	A	G	G	R	G	A	G	G	G	A	G	R
Tdurum_contig68637_256	A/G	1A	10068773	+	NA	NA	NA	NA	NA	NA	G	N	A	A	A	A	A	A	N	A	G	A	A	A	A	A	G	A	A	A	A	A	A	N	A	A	A	A	A	A	A	A	A	A	A	A	A	A	A
RAC875_c57939_78	C/T	1A	11571831	+	NA	NA	NA	NA	NA	NA	C	T	T	C	C	C	C	C	C	C	C	T	T	T	T	C	C	T	T	C	Y	T	T	C	T	C	T	T	T	C	Y	T	C	C	T	T	Y	T	N
BS00022667_51	A/G	1A	12157267	+	NA	NA	NA	NA	NA	NA	A	R	R	R	A	A	A	A	A	A	A	G	G	G	G	A	A	G	G	A	R	G	G	R	G	A	G	A	G	A	R	G	A	A	G	A	N	A	A
BS00077350_51	T/G	1A	12364345	+	NA	NA	NA	NA	NA	NA	T	K	K	K	T	T	T	T	T	T	T	T	K	G	T	T	T	K	T	T	K	G	G	K	G	T	G	T	G	T	K	G	T	T	G	T	T	T	T
wsnp_Ex_c7965_13520238	G/A	1A	12369332	+	NA	NA	NA	NA	NA	NA	G	G	G	R	G	A	A	A	A	G	A	G	G	G	G	G	A	G	G	A	G	G	G	G	G	N	G	A	G	G	G	G	G	A	G	A	A	A	A
Ku_c4823_673	C/T	1A	12411332	+	NA	NA	NA	NA	NA	NA	C	C	C	C	C	C	C	C	C	C	C	C	C	N	C	C	C	C	C	C	C	N	N	C	N	C	N	C	N	C	C	N	C	C	N	T	C	T	C
Tdurum_contig42479_3110	A/G	1A	12506082	+	NA	NA	NA	NA	NA	NA	A	G	G	A	A	A	A	A	A	G	A	G	G	A	G	A	A	G	G	A	A	A	A	A	A	A	A	A	A	A	A	A	A	A	A	A	A	A	A
Tdurum_contig83113_134	C/T	1A	14056015	+	NA	NA	NA	NA	NA	NA	C	Y	N	Y	C	T	Y	T	T	N	C	T	N	C	T	C	T	Y	T	T	C	C	C	C	C	C	C	T	C	C	C	C	C	T	C	C	N	C	C
Tdurum_contig52332_94	A/G	1A	14143682	+	NA	NA	NA	NA	NA	NA	A	A	A	A	A	A	A	A	A	A	A	A	A	A	A	A	A	A	A	A	A	A	A	A	A	G	A	A	A	A	A	A	A	A	A	A	A	A	G
Tdurum_contig50845_82	T/C	1A	14163085	+	NA	NA	NA	NA	NA	NA	T	T	Y	T	T	T	T	T	T	T	T	T	T	T	T	T	T	T	T	T	T	T	T	T	T	Y	T	T	T	T	T	T	T	T	T	T	Y	T	Y
BS00064536_51	T/C	1A	16389593	+	NA	NA	NA	NA	NA	NA	C	T	T	T	C	T	Y	T	T	Y	C	T	T	T	T	C	T	T	T	T	N	T	T	Y	T	C	T	T	T	C	T	T	T	T	T	T	T	C	C
BS00022738_51	A/C	1A	20094266	+	NA	NA	NA	NA	NA	NA	A	A	A	A	A	A	A	A	A	A	A	A	A	A	A	A	A	A	A	A	A	A	A	A	A	M	A	A	A	A	A	A	A	A	A	A	A	A	M
Tdurum_contig11756_458	A/C	1A	20094415	+	NA	NA	NA	NA	NA	NA	A	A	A	A	A	A	A	A	A	A	A	A	A	A	A	A	A	A	A	A	A	A	A	A	A	M	A	A	A	A	A	A	A	A	A	A	A	A	M
RAC875_c37934_225	T/C	1A	20977313	+	NA	NA	NA	NA	NA	NA	T	Y	Y	T	T	T	T	T	Y	T	T	T	T	T	T	T	T	T	T	T	T	T	T	T	T	T	T	T	T	T	N	T	T	C	T	T	T	T	T
BS00078982_51	C/A	1A	24247329	+	NA	NA	NA	NA	NA	NA	A	C	A	M	C	C	C	C	C	C	A	C	N	A	C	A	C	A	C	C	N	A	A	M	A	M	A	C	A	C	C	A	A	C	A	A	M	C	A
BS00105601_51	C/T	1A	24321305	+	NA	NA	NA	NA	NA	NA	T	C	T	Y	C	C	C	C	C	C	T	C	Y	T	C	T	C	T	C	C	Y	T	T	Y	T	Y	T	C	T	C	C	T	T	C	T	T	Y	C	T
wsnp_Ex_c48087_53105842	G/A	1A	24943574	+	NA	NA	NA	NA	NA	NA	A	G	A	R	G	G	G	G	G	G	A	G	R	A	G	A	G	A	G	G	R	A	A	R	A	G	A	G	A	G	G	A	A	G	A	G	R	G	R
wsnp_Ex_c10783_17554146	A/G	1A	25544503	+	NA	NA	NA	NA	NA	NA	G	A	G	R	A	A	A	A	A	A	G	A	R	G	A	G	A	G	A	A	R	G	G	R	G	A	G	A	G	A	A	G	G	A	G	A	R	A	R
CAP7_c4833_141	T/G	1A	25545922	+	NA	NA	NA	NA	NA	NA	T	G	T	T	T	T	G	T	T	G	T	G	K	T	T	T	G	T	G	G	K	T	T	K	T	G	T	T	T	G	G	T	T	G	T	G	K	G	K
wsnp_Ku_c42878_50516167	A/G	1A	25708610	+	NA	NA	NA	NA	NA	NA	A	A	N	R	G	G	A	G	G	A	G	A	A	A	G	A	G	A	A	A	A	A	A	A	A	R	A	G	A	A	A	A	A	A	A	G	A	A	R
wsnp_BF484606A_Ta_2_3	T/G	1A	27755735	+	NA	NA	NA	NA	NA	NA	T	T	T	T	T	T	T	T	T	T	T	T	T	T	T	T	T	T	T	T	T	T	T	T	T	T	T	T	T	T	T	T	T	T	T	G	G	T	K
Excalibur_c7026_2635	A/G	1A	28620434	+	NA	NA	NA	NA	NA	NA	G	A	G	R	A	A	A	A	A	A	A	A	G	G	A	G	G	G	A	A	N	G	G	R	G	A	G	A	G	A	A	G	G	A	G	G	G	A	G
GENE-0002_856	T/C	1A	32087486	+	NA	NA	NA	NA	NA	NA	T	T	T	T	T	T	T	T	T	T	T	C	T	T	T	T	T	T	T	T	T	T	T	T	T	T	T	T	T	T	T	T	T	T	T	C	T	T	N
Kukri_c46010_146	C/T	1A	32893456	+	NA	NA	NA	NA	NA	NA	C	C	C	C	C	C	C	C	C	C	C	T	C	C	C	C	T	C	C	C	C	C	C	C	C	C	C	C	C	C	C	C	T	C	C	C	T	C	C
wsnp_Ex_c32003_40728918	G/A	1A	32893832	+	NA	NA	NA	NA	NA	NA	G	R	R	R	G	G	G	A	R	G	G	A	G	G	G	G	G	G	G	G	A	G	A	R	A	A	G	A	G	A	G	G	A	A	G	A	R	G	R
Tdurum_contig13946_241	T/C	1A	33372371	+	NA	NA	NA	NA	NA	NA	C	T	Y	Y	T	T	T	T	T	T	C	C	C	C	T	C	T	C	T	T	Y	C	C	Y	T	T	T	T	C	T	T	Y	C	T	C	T	N	T	Y
Tdurum_contig13946_329	T/C	1A	33372459	+	NA	NA	NA	NA	NA	NA	C	T	Y	Y	T	T	T	T	T	T	C	C	C	C	T	C	T	C	T	T	Y	C	C	Y	T	T	T	T	C	T	T	Y	C	T	C	T	Y	T	Y
Tdurum_contig77289_179	G/A	1A	33373112	+	NA	NA	NA	NA	NA	NA	A	G	R	R	G	G	G	G	G	G	A	A	A	A	G	A	A	A	G	G	R	A	A	R	G	G	G	G	A	G	G	R	A	G	A	G	N	G	R
wsnp_BE490041A_Ta_2_1	C/A	1A	38729453	+	NA	NA	NA	NA	NA	NA	A	A	N	C	C	C	A	C	C	A	C	C	C	C	C	C	C	C	C	A	C	C	C	M	A	M	A	C	C	C	A	M	A	A	C	A	C	M	M
RAC875_c826_2186	A/G	1A	39407410	+	NA	NA	NA	NA	NA	NA	G	G	G	A	A	A	G	A	A	G	A	A	A	A	A	A	A	A	A	G	A	A	A	R	G	R	G	A	A	A	G	R	A	G	A	G	A	R	R
IAAV5652	G/A	1A	41709339	+	NA	NA	NA	NA	NA	NA	A	G	G	G	G	G	G	G	G	G	G	G	G	G	G	G	G	G	G	G	G	G	G	G	G	G	G	G	G	G	G	G	A	G	G	A	G	G	R
IAAV614	A/C	1A	41709776	+	NA	NA	NA	NA	NA	NA	A	A	A	A	C	C	A	A	M	C	A	A	A	A	A	A	A	A	A	C	A	C	A	A	A	A	A	C	A	A	A	A	A	C	C	A	C	A	A
Tdurum_contig9199_714	A/G	1A	45796934	+	NA	NA	NA	NA	NA	NA	A	G	R	A	A	A	G	A	A	G	A	A	A	A	A	A	A	A	A	G	A	A	A	R	G	R	G	A	A	A	G	R	G	G	A	G	A	G	R
Ra_c27593_460	C/A	1A	46238686	+	NA	NA	NA	NA	NA	NA	C	A	M	C	C	C	A	C	C	A	C	C	C	C	C	C	C	C	C	A	C	C	C	M	A	M	A	C	C	C	A	M	A	A	C	A	C	A	M
Tdurum_contig5008_556	C/T	1A	47791199	+	NA	NA	NA	NA	NA	NA	C	T	T	C	C	C	T	C	C	T	C	T	C	C	C	C	C	C	C	T	C	C	C	Y	T	Y	T	C	C	C	T	Y	T	T	C	T	C	T	Y
IACX5982	C/A	1A	49153484	+	NA	NA	NA	NA	NA	NA	C	A	M	C	C	C	A	C	C	A	C	A	C	C	C	C	C	C	C	A	C	C	C	M	A	M	A	C	C	C	M	M	A	A	C	C	C	A	C
IACX5985	C/A	1A	49153484	+	NA	NA	NA	NA	NA	NA	C	C	C	C	C	A	C	C	C	C	C	C	C	C	C	C	C	C	C	A	C	C	C	C	C	C	C	C	C	C	C	C	C	C	C	C	C	C	C
IAAV5931	G/A	1A	54022378	+	NA	NA	NA	NA	NA	NA	G	A	R	G	G	G	A	G	G	A	G	G	G	G	G	G	G	G	G	A	G	G	G	R	A	R	A	G	G	G	R	R	G	A	G	G	G	A	G
IAAV8147	T/C	1A	82527799	+	NA	NA	NA	NA	NA	NA	T	Y	Y	T	T	T	T	T	T	T	T	C	T	T	T	T	C	T	T	T	T	T	T	T	T	T	T	T	T	T	T	T	C	T	T	T	T	T	T
IAAV8162	G/A	1A	82527799	+	NA	NA	NA	NA	NA	NA	G	R	R	G	G	G	G	G	G	G	A	G	R	G	G	G	G	G	G	G	G	A	G	G	G	G	G	A	R	G	G	G	G	G	A	G	G	R	G
RAC875_rep_c76047_63	C/A	1A	101763941	+	NA	NA	NA	NA	NA	NA	C	A	C	C	A	C	A	C	C	A	C	C	C	C	C	C	C	C	C	A	C	C	C	M	A	M	A	C	C	C	M	M	C	A	C	C	M	A	C
Ex_c801_820	T/C	1A	112827064	+	NA	NA	NA	NA	NA	NA	T	C	T	T	C	T	C	T	T	C	T	T	T	T	T	T	T	T	T	C	T	T	T	Y	C	Y	C	T	T	T	Y	Y	T	C	T	T	Y	C	T
Ex_c801_555	C/T	1A	112827329	+	NA	NA	NA	NA	NA	NA	C	T	C	C	T	C	T	C	C	T	C	C	C	C	C	C	C	C	C	T	C	C	C	Y	T	Y	T	C	C	C	Y	Y	C	T	C	C	N	T	C
wsnp_Ex_c5608_9867710	C/T	1A	113538253	+	NA	NA	NA	NA	NA	NA	C	C	C	C	C	C	C	C	Y	C	C	C	C	C	C	C	C	C	C	C	C	C	C	C	C	C	C	C	C	C	C	C	C	C	C	T	Y	C	C
BS00028874_51	C/T	1A	117808227	+	NA	NA	NA	NA	NA	NA	C	T	C	C	T	C	T	C	C	T	C	C	C	C	C	C	C	C	C	T	C	C	C	Y	T	Y	T	C	C	C	Y	Y	C	T	C	C	Y	T	C
BS00048117_51	T/C	1A	118290107	+	NA	NA	NA	NA	NA	NA	T	C	T	T	C	T	C	Y	T	C	T	T	T	T	T	T	T	T	T	C	T	T	T	Y	C	Y	C	T	T	T	Y	Y	T	C	T	T	C	C	T
BS00010287_51	T/G	1A	120010793	+	NA	NA	NA	NA	NA	NA	T	G	T	T	G	T	G	N	T	G	T	T	T	T	T	T	T	T	T	G	T	T	T	K	G	K	G	T	T	T	K	T	T	G	T	T	K	G	T
Ex_c23451_720	G/A	1A	134956661	+	NA	NA	NA	NA	NA	NA	G	A	G	G	A	G	A	G	G	A	G	G	G	G	G	G	G	G	G	A	G	G	G	R	A	R	A	G	G	G	R	R	G	A	G	G	R	A	G
wsnp_Ku_rep_c104517_90964418	A/G	1A	135509353	+	NA	NA	NA	NA	NA	NA	A	G	A	A	G	A	G	A	A	G	A	A	A	A	A	A	A	A	A	G	A	A	A	R	G	R	G	A	A	A	R	R	A	G	A	A	N	G	A
BS00030644_51	T/C	1A	138228804	+	NA	NA	NA	NA	NA	NA	T	C	T	T	C	T	C	T	T	C	T	T	T	T	T	T	T	T	T	C	T	T	T	Y	C	Y	C	T	T	T	Y	Y	T	C	T	T	Y	C	T
Excalibur_c64855_328	C/T	1A	143270461	+	NA	NA	NA	NA	NA	NA	C	T	C	C	T	C	T	C	C	T	C	C	C	C	C	C	C	C	C	T	C	C	C	Y	T	Y	T	C	C	C	Y	Y	C	T	C	C	N	T	C
wsnp_Ex_c17684_26426672	C/T	1A	201746360	+	NA	NA	NA	NA	NA	NA	C	T	C	C	T	C	T	C	C	T	C	C	C	C	C	C	C	C	C	T	C	C	C	Y	T	Y	T	C	C	C	Y	N	C	T	C	C	Y	T	C
IAAV9022	C/T	1A	222918117	+	NA	NA	NA	NA	NA	NA	C	T	C	C	T	C	T	C	C	T	C	C	C	C	C	C	C	C	C	T	C	C	C	Y	T	Y	T	C	C	C	Y	N	C	T	C	C	Y	T	C
wsnp_Ex_c3567_6526582	G/T	1A	222919165	+	NA	NA	NA	NA	NA	NA	G	T	G	G	T	G	T	G	G	T	G	G	G	G	G	G	G	G	G	T	G	G	G	N	T	N	T	G	G	G	N	G	G	T	G	G	N	T	G
wsnp_Ex_c6934_11953178	G/A	1A	228530138	+	NA	NA	NA	NA	NA	NA	G	A	G	G	A	G	A	G	G	A	G	G	G	G	G	G	G	G	G	A	G	G	G	R	A	R	A	G	G	G	R	R	G	A	G	G	R	A	G
wsnp_Ex_c11697_18821490	C/T	1A	236721113	+	NA	NA	NA	NA	NA	NA	C	T	C	C	T	C	T	C	C	T	C	C	C	C	C	C	C	C	C	T	C	C	C	Y	T	N	T	C	C	C	T	Y	C	T	C	C	T	T	C
wsnp_Ex_c11714_18840676	A/G	1A	236721113	+	NA	NA	NA	NA	NA	NA	A	R	A	R	G	G	G	A	A	G	A	G	A	A	A	A	A	A	A	A	R	A	G	A	A	A	A	G	A	A	A	A	A	A	A	A	N	A	A
BS00063063_51	T/C	1A	240318230	+	NA	NA	NA	NA	NA	NA	T	C	T	T	C	T	C	T	T	C	T	T	T	T	T	T	T	T	T	C	T	T	T	N	C	Y	C	T	T	T	Y	Y	T	C	T	T	T	C	T
wsnp_Ra_c6474_11298858	C/T	1A	251589289	+	NA	NA	NA	NA	NA	NA	C	T	C	C	T	C	T	Y	C	T	C	C	C	C	C	C	C	C	C	T	C	C	C	Y	T	Y	T	C	C	C	Y	Y	C	T	C	C	C	T	C
wsnp_Ra_c6586_11477949	T/C	1A	251589289	+	NA	NA	NA	NA	NA	NA	T	Y	Y	T	T	C	T	T	T	T	C	T	C	C	C	T	T	T	C	T	Y	C	C	T	T	C	C	C	C	T	T	C	C	T	C	T	T	C	T
wsnp_BE518393A_Td_2_3	G/T	1A	255898830	+	NA	NA	NA	NA	NA	NA	G	T	G	G	T	G	T	G	G	T	G	G	G	G	G	G	G	G	G	T	G	G	G	K	T	K	T	G	G	G	K	G	G	T	G	G	G	T	G
BS00021730_51	A/G	1A	272313191	+	NA	NA	NA	NA	NA	NA	A	G	A	A	G	A	G	R	A	G	A	A	A	A	A	A	A	A	A	G	A	A	A	R	G	R	G	A	A	A	R	R	A	G	A	A	A	G	A
RAC875_c18282_1390	T/C	1A	279838463	+	NA	NA	NA	NA	NA	NA	T	Y	T	T	C	T	Y	T	T	C	T	T	T	T	T	T	T	T	T	T	T	T	T	T	T	T	T	T	T	T	T	T	T	T	T	T	T	C	T
Excalibur_c20133_87	C/T	1A	298037347	+	NA	NA	NA	NA	NA	NA	C	T	C	C	T	C	T	Y	C	T	C	C	C	C	C	C	C	C	C	T	C	C	C	Y	T	Y	T	C	C	C	Y	Y	C	T	C	C	C	T	C
BS00022201_51	C/T	1A	298115978	+	NA	NA	NA	NA	NA	NA	C	T	C	C	T	C	T	Y	C	T	C	C	C	C	C	C	C	C	C	T	C	C	C	Y	T	T	T	C	C	C	Y	Y	C	T	C	T	C	T	Y
BS00102492_51	T/C	1A	298116007	+	NA	NA	NA	NA	NA	NA	T	C	T	T	C	T	C	Y	T	C	T	T	T	T	T	T	T	T	T	C	T	T	T	Y	C	C	C	T	T	T	Y	Y	T	C	T	C	T	C	Y
IAAV4916	C/T	1A	301776416	+	NA	NA	NA	NA	NA	NA	C	Y	C	C	T	C	T	C	C	T	C	T	C	C	C	C	T	C	C	T	C	C	C	Y	T	N	T	C	C	C	Y	Y	C	T	C	C	C	T	C
IAAV3552	G/A	1A	304037245	+	NA	NA	NA	NA	NA	NA	G	R	G	G	A	G	A	G	G	A	G	A	G	G	G	G	A	G	G	A	G	G	G	R	A	R	A	G	G	G	R	R	G	A	G	G	G	A	G
Excalibur_c37474_179	A/G	1A	306983440	+	NA	NA	NA	NA	NA	NA	A	G	R	A	G	A	G	A	A	G	A	G	A	A	A	A	G	A	A	G	A	A	A	R	G	G	G	A	A	A	R	N	A	G	A	R	A	G	R
BS00064548_51	C/T	1A	307482556	+	NA	NA	NA	NA	NA	NA	C	N	C	C	C	C	C	C	C	C	C	C	C	C	C	C	T	C	C	C	T	C	T	C	C	C	C	C	C	C	C	C	C	C	C	T	C	C	N
BS00064679_51	T/C	1A	311806302	+	NA	NA	NA	NA	NA	NA	T	C	Y	T	C	T	C	T	T	C	T	T	T	T	T	T	T	T	T	C	T	T	T	Y	C	Y	C	T	T	T	Y	N	T	C	T	T	T	C	T
BS00072686_51	A/G	1A	313161446	+	NA	NA	NA	NA	NA	NA	A	R	R	A	A	A	A	A	A	A	A	A	A	A	A	A	A	A	A	A	A	A	A	A	A	A	A	A	A	A	A	A	A	A	A	A	A	A	A
GENE-0572_334	T/C	1A	313740656	+	NA	NA	NA	NA	NA	NA	T	Y	Y	T	T	T	T	T	T	T	T	T	T	T	T	T	T	T	T	T	T	T	T	T	T	T	T	T	T	T	T	T	T	T	T	T	T	T	T
wsnp_Ex_c5634_9906981	A/G	1A	320223627	+	NA	NA	NA	NA	NA	NA	A	G	R	A	G	A	G	A	A	G	A	A	A	A	A	A	A	A	A	G	A	A	A	R	G	G	G	A	A	A	R	N	A	G	A	R	A	G	A
wsnp_Ku_c17726_26872129	G/T	1A	337656497	+	NA	NA	NA	NA	NA	NA	G	T	K	G	T	G	T	G	G	T	G	T	G	G	G	G	T	G	G	T	G	G	G	K	T	T	T	G	G	G	K	K	G	T	G	K	G	T	G
wsnp_Ex_c44049_50205457	C/T	1A	337677533	+	NA	NA	NA	NA	NA	NA	C	Y	Y	C	C	C	C	C	C	C	C	T	C	C	C	C	T	C	N	C	C	C	C	C	C	Y	C	C	C	C	C	C	C	C	C	Y	C	C	C
BS00062715_51	C/T	1A	344250076	+	NA	NA	NA	NA	NA	NA	C	Y	Y	C	C	C	C	C	C	C	C	T	C	C	C	C	T	C	C	C	C	C	C	C	C	C	C	C	C	C	C	C	T	C	C	C	C	C	C
Ex_c5759_663	A/G	1A	345108185	+	NA	NA	NA	NA	NA	NA	A	G	G	A	A	A	A	A	A	A	A	G	A	A	A	A	G	A	A	A	A	A	A	A	A	A	A	A	A	A	A	A	G	A	A	A	A	A	A
wsnp_Ex_c33831_42253707	T/C	1A	345308592	+	NA	NA	NA	NA	NA	NA	T	C	Y	T	C	T	C	T	T	C	T	C	T	T	T	T	C	T	T	C	T	T	T	Y	C	C	C	T	T	T	Y	Y	C	C	T	Y	T	C	T
GENE-1214_288	T/C	1A	347918980	+	NA	NA	NA	NA	NA	NA	T	Y	Y	T	T	T	T	T	T	T	T	C	T	T	T	T	C	T	T	T	T	T	T	T	T	T	T	T	T	T	T	T	C	T	T	T	T	T	T
Tdurum_contig41931_480	C/A	1A	351882426	+	NA	NA	NA	NA	NA	NA	C	A	A	C	A	C	A	C	C	A	C	A	C	C	C	C	A	C	C	A	C	C	C	A	A	A	A	C	C	C	N	M	A	A	C	A	C	A	C
wsnp_Ex_c8885_14842394	C/T	1A	352173404	+	NA	NA	NA	NA	NA	NA	C	C	C	C	C	C	C	C	C	C	C	T	C	C	C	C	T	C	C	C	C	C	C	C	C	Y	C	C	C	C	C	C	T	C	C	Y	C	C	C
CAP12_c6266_339	T/G	1A	354823422	+	NA	NA	NA	NA	NA	NA	T	K	K	T	T	T	T	T	T	T	T	G	T	T	T	T	G	T	T	T	T	T	T	T	T	K	T	T	T	T	T	T	G	T	T	K	K	T	T
CAP12_c6266_298	G/A	1A	354823463	+	NA	NA	NA	NA	NA	NA	G	G	G	G	G	G	G	G	G	G	G	A	G	G	G	G	A	G	G	G	G	G	G	G	G	R	G	G	G	G	G	G	A	G	G	R	G	G	G
Kukri_rep_c103147_745	A/G	1A	356474497	+	NA	NA	NA	NA	NA	NA	A	A	A	A	A	A	A	A	A	A	A	G	A	A	A	A	G	A	A	A	A	A	A	A	A	A	A	A	A	A	A	A	G	A	A	R	A	A	A
RAC875_c38417_246	T/G	1A	358761657	+	NA	NA	NA	NA	NA	NA	T	T	T	T	T	T	T	T	T	T	T	G	T	T	T	T	G	T	T	T	T	T	T	T	T	K	T	T	T	T	T	T	G	T	T	K	T	T	T
wsnp_Ex_c3906_7086162	C/T	1A	368815771	+	NA	NA	NA	NA	NA	NA	C	C	C	C	C	C	C	C	C	C	C	T	C	C	C	C	T	C	C	C	C	C	C	C	C	Y	C	C	C	C	C	C	T	C	C	T	C	C	C
wsnp_Ex_c3906_7086294	T/C	1A	368815904	+	NA	NA	NA	NA	NA	NA	T	C	Y	T	C	T	C	T	T	C	T	C	T	T	T	T	C	T	T	C	T	T	T	Y	T	C	C	T	T	T	Y	Y	C	C	T	Y	C	C	T
wsnp_Ex_c7362_12622736	T/G	1A	369501406	+	NA	NA	NA	NA	NA	NA	T	T	T	T	T	T	T	T	K	T	T	T	T	T	T	T	T	T	T	T	K	T	T	T	T	T	T	T	T	T	T	T	T	T	T	T	T	T	T
TA001772-0625	T/C	1A	374216765	+	NA	NA	NA	NA	NA	NA	C	Y	C	T	T	T	Y	T	T	T	C	T	C	C	T	T	T	C	T	C	N	T	C	T	T	T	T	T	Y	T	T	T	T	T	T	Y	T	T	Y
wsnp_BE403956A_Ta_2_3	C/T	1A	375468417	+	NA	NA	NA	NA	NA	NA	T	Y	T	C	C	C	Y	C	C	C	T	C	T	T	C	C	C	T	C	T	Y	C	T	C	C	C	C	C	Y	C	C	C	C	C	C	Y	C	C	Y
BS00011712_51	A/C	1A	376670485	+	NA	NA	NA	NA	NA	NA	A	M	A	A	C	A	C	A	A	C	A	A	A	A	A	A	A	A	A	A	A	A	A	A	A	M	A	C	A	A	A	A	C	A	A	A	M	A	A
wsnp_Ku_c37925_46679146	C/T	1A	382233697	+	NA	NA	NA	NA	NA	NA	T	Y	T	C	C	C	Y	C	C	C	T	C	T	T	C	C	C	T	C	T	Y	C	T	C	C	C	C	C	Y	C	C	C	C	C	C	Y	C	C	Y
BS00065146_51	A/G	1A	382738709	+	NA	NA	NA	NA	NA	NA	G	R	G	A	A	A	R	A	A	A	G	A	G	G	A	A	A	G	A	G	R	A	G	A	A	A	A	A	R	A	A	A	A	A	A	N	A	A	R
wsnp_Ex_c10257_16825240	G/A	1A	436422939	+	NA	NA	NA	NA	NA	NA	A	R	A	G	G	G	R	G	R	G	A	G	R	A	G	G	G	A	G	A	R	G	A	G	G	R	G	G	R	G	G	G	G	G	G	A	R	R	R
wsnp_Ex_c10272_16842803	A/C	1A	436422939	+	NA	NA	NA	NA	NA	NA	A	M	A	M	A	A	A	A	A	A	C	C	C	C	A	C	C	M	A	A	M	C	C	A	A	A	A	A	C	A	C	A	A	A	C	A	N	C	M
wsnp_Ku_c4018_7333828	T/G	1A	462434680	+	NA	NA	NA	NA	NA	NA	T	G	T	T	G	T	K	T	K	G	T	T	T	T	T	T	T	T	T	T	T	T	T	G	G	K	G	T	T	T	K	G	T	G	T	T	N	T	T
wsnp_Ex_c57209_59016692	A/G	1A	462434846	+	NA	NA	NA	NA	NA	NA	A	A	A	A	A	A	A	A	R	A	A	G	A	A	A	A	A	A	A	A	R	A	A	A	A	A	A	G	A	A	A	A	A	A	A	G	G	A	A
wsnp_Ex_c572_1138770	C/T	1A	462434846	+	NA	NA	NA	NA	NA	NA	C	T	C	C	T	C	Y	C	Y	T	C	C	C	C	C	C	C	C	C	C	C	C	C	T	T	Y	T	C	C	C	Y	T	C	T	C	C	Y	C	C
IAAV7203	G/A	1A	462435277	+	NA	NA	NA	NA	NA	NA	G	A	G	G	A	G	R	G	R	A	G	G	G	G	G	G	G	G	G	G	G	G	G	A	A	R	A	G	G	G	R	A	G	A	G	G	N	G	G
wsnp_Ex_c572_1138339	C/T	1A	462435277	+	NA	NA	NA	NA	NA	NA	C	T	C	C	T	C	Y	C	Y	T	C	C	C	C	C	C	C	C	C	C	C	C	C	T	T	Y	T	C	C	C	Y	T	C	T	C	C	Y	C	C
RAC875_c86680_391	G/A	1A	464810298	+	NA	NA	NA	NA	NA	NA	G	G	G	G	G	G	G	G	G	G	A	G	G	G	G	G	G	G	G	G	G	G	G	G	G	R	G	G	G	G	G	G	G	G	G	R	R	G	G
IACX3496	C/A	1A	471488459	+	NA	NA	NA	NA	NA	NA	C	A	C	C	A	C	M	C	M	A	A	A	C	C	C	C	A	C	C	C	C	C	C	M	A	A	A	C	C	C	M	A	A	C	C	M	A	C	C
wsnp_Ex_rep_c75281_72691771	T/C	1A	472140874	+	NA	NA	NA	NA	NA	NA	T	Y	T	Y	T	Y	T	T	T	T	C	T	Y	C	T	C	T	C	T	T	Y	C	C	Y	C	T	C	C	C	T	C	C	C	T	C	C	N	C	Y
wsnp_Ex_c25734_34995416	T/C	1A	472168930	+	NA	NA	NA	NA	NA	NA	T	Y	T	T	T	T	T	T	T	C	T	C	T	T	T	T	C	T	T	T	T	T	T	Y	C	C	C	T	T	T	Y	C	C	T	T	Y	T	T	T
wsnp_Ku_c28164_38103270	G/A	1A	477019128	+	NA	NA	NA	NA	NA	NA	A	A	R	G	G	R	G	G	A	G	G	G	G	G	G	G	A	G	G	G	G	G	G	G	G	G	G	G	G	G	R	G	G	A	G	G	G	G	G
wsnp_Ra_c7818_13376644	T/G	1A	477654758	+	NA	NA	NA	NA	NA	NA	G	G	T	T	G	T	G	T	K	T	G	T	T	T	T	T	T	T	T	G	T	T	T	T	T	K	T	T	T	T	K	T	T	T	T	K	K	K	T
BS00067420_51	C/T	1A	480755581	+	NA	NA	NA	NA	NA	NA	C	T	C	C	T	C	N	C	Y	C	T	C	C	C	C	C	C	C	C	C	C	C	C	C	C	C	C	C	C	C	Y	C	C	C	C	C	N	C	C
BS00002216_51	T/C	1A	482335866	+	NA	NA	NA	NA	NA	NA	T	C	T	T	C	T	Y	T	Y	T	C	T	T	T	T	T	T	T	T	T	T	T	T	T	T	Y	T	T	T	T	Y	T	T	T	T	Y	C	T	T
IACX4378	T/C	1A	482335867	+	NA	NA	NA	NA	NA	NA	C	C	T	T	C	T	C	T	Y	T	C	T	T	T	T	T	T	T	T	C	T	T	T	T	T	Y	T	T	T	T	Y	T	T	T	T	N	Y	T	T
RFL_Contig3203_1971	G/T	1A	482966513	+	NA	NA	NA	NA	NA	NA	T	K	G	G	G	G	K	G	G	G	T	G	G	G	G	G	G	G	G	T	G	G	G	G	G	K	G	G	G	G	K	G	G	G	G	K	T	K	G
IACX7421	A/C	1A	483033704	+	NA	NA	NA	NA	NA	NA	C	C	C	C	A	A	A	A	A	A	C	A	C	A	A	C	A	C	A	C	C	C	C	A	A	A	A	A	C	A	C	A	A	A	C	A	N	C	C
wsnp_Ex_c5192_9203682	A/G	1A	485002282	+	NA	NA	NA	NA	NA	NA	G	R	A	A	A	A	R	A	A	A	G	A	A	A	A	A	A	A	A	G	A	A	A	A	A	R	A	A	A	A	R	A	A	A	A	R	G	R	A
BS00021714_51	C/T	1A	490087845	+	NA	NA	NA	NA	NA	NA	C	C	Y	C	C	C	C	C	C	T	C	C	T	T	C	C	C	T	C	C	C	C	C	T	T	T	T	C	C	C	C	T	C	T	C	T	C	C	C
BS00022733_51	C/T	1A	490313537	+	NA	NA	NA	NA	NA	NA	C	T	C	C	T	C	Y	C	Y	C	T	C	C	C	C	C	C	C	C	C	C	C	C	C	C	C	C	C	C	C	N	C	C	C	C	C	T	C	C
wsnp_Ex_c21336_30465618	A/G	1A	492123859	+	NA	NA	NA	NA	NA	NA	A	A	N	A	A	A	A	A	A	G	A	A	R	G	A	A	A	G	A	A	A	A	A	G	G	G	G	A	A	A	A	G	A	G	A	G	A	A	A
IAAV5535	A/C	1A	496311534	+	NA	NA	NA	NA	NA	NA	A	C	M	A	C	A	M	A	M	A	C	C	A	A	A	A	C	A	C	A	N	A	A	M	C	M	C	C	A	A	M	C	C	A	A	A	C	M	M
BS00089894_51	C/T	1A	497522625	+	NA	NA	NA	NA	NA	NA	C	C	Y	C	C	C	C	C	C	C	T	C	T	T	C	C	C	T	C	C	C	C	C	Y	T	T	T	T	C	C	C	T	C	C	C	T	C	C	C
RAC875_rep_c112044_340	T/C	1A	498811309	+	NA	NA	NA	NA	NA	NA	T	Y	T	T	T	T	T	T	T	T	T	T	T	T	T	T	T	T	T	T	T	T	T	T	T	T	T	T	T	T	Y	T	T	T	T	T	C	T	T
BS00094553_51	A/G	1A	500979277	+	NA	NA	NA	NA	NA	NA	A	R	R	A	A	A	A	A	A	A	A	A	R	G	A	A	A	G	A	A	A	A	A	R	G	R	G	G	A	A	R	G	A	A	A	A	G	G	A
wsnp_Ra_c3270_6136601	G/A	1A	500980808	+	NA	NA	NA	NA	NA	NA	G	R	R	G	G	G	G	G	G	G	G	G	R	A	G	G	G	A	G	G	G	G	G	G	A	A	A	A	G	G	R	A	G	G	G	A	A	A	G
Kukri_rep_c117029_125	T/C	1A	500988691	+	NA	NA	NA	NA	NA	NA	T	Y	Y	T	T	T	T	T	T	T	T	T	Y	C	T	T	T	C	T	T	T	T	T	Y	C	C	C	C	T	T	Y	C	T	T	T	C	C	C	T
wsnp_BE445113A_Ta_2_2	A/G	1A	501031063	+	NA	NA	NA	NA	NA	NA	A	A	R	G	A	G	G	G	R	A	A	A	A	A	G	G	A	A	A	A	R	G	G	N	A	R	A	A	G	G	R	A	A	G	G	G	A	A	G
Kukri_c3773_1450	T/C	1A	503310102	+	NA	NA	NA	NA	NA	NA	C	T	C	T	T	T	T	T	T	T	T	T	Y	T	T	C	T	T	T	T	T	C	C	T	T	T	T	T	C	C	T	T	T	T	C	T	T	T	T
wsnp_BG314157A_Ta_2_1	T/C	1A	503369150	+	NA	NA	NA	NA	NA	NA	C	C	Y	T	C	T	T	T	Y	C	C	T	C	C	T	T	C	C	C	C	Y	T	T	Y	C	Y	C	C	T	T	Y	C	C	T	T	T	C	T	T
RFL_Contig22_617	A/G	1A	503379773	+	NA	NA	NA	NA	NA	NA	A	A	A	G	A	G	G	G	R	A	A	A	A	A	G	G	A	A	A	A	N	G	G	R	A	R	A	A	G	G	A	A	A	G	G	G	A	A	G
BS00079521_51	A/G	1A	503381152	+	NA	NA	NA	NA	NA	NA	G	G	G	A	G	A	A	A	A	A	A	A	A	A	A	G	A	A	A	A	G	G	G	G	A	N	G	G	G	A	G	G	G	G	G	A	R	A	N
wsnp_Ra_c33025_41968284	G/T	1A	504243945	+	NA	NA	NA	NA	NA	NA	G	G	G	G	G	G	G	G	G	G	G	T	G	G	G	G	G	G	G	G	G	G	G	G	G	T	G	G	G	G	G	G	G	G	G	T	G	T	G
BS00021728_51	C/T	1A	504246911	+	NA	NA	NA	NA	NA	NA	T	T	Y	C	T	C	C	C	Y	T	T	T	T	T	C	C	T	T	T	T	Y	C	C	Y	T	Y	T	T	C	C	Y	T	T	C	C	C	T	T	C
wsnp_Ku_c10292_17066821	T/C	1A	506854590	+	NA	NA	NA	NA	NA	NA	T	Y	T	T	T	T	T	C	T	T	T	C	T	T	T	T	T	T	T	T	T	T	T	Y	C	Y	C	C	T	T	Y	C	T	T	T	T	C	T	T
wsnp_Ku_c1642_3232242	T/C	1A	507079182	+	NA	NA	NA	NA	NA	NA	T	N	T	T	T	T	T	C	T	T	T	C	T	T	T	T	T	T	T	T	T	T	T	Y	C	Y	C	C	T	T	N	C	T	T	T	T	C	T	T
GENE-0511_161	A/G	1A	511100255	+	NA	NA	NA	NA	NA	NA	A	R	A	R	G	A	G	G	G	G	A	G	R	G	G	A	A	A	G	G	A	G	A	G	G	A	G	G	A	G	A	G	A	G	G	A	A	A	R
CAP11_c3464_68	T/C	1A	511502142	+	NA	NA	NA	NA	NA	NA	T	Y	T	Y	C	T	C	C	C	C	T	C	T	C	C	T	T	T	C	C	T	C	T	C	C	T	C	C	T	C	T	C	T	C	C	T	T	T	Y
wsnp_Ex_c32590_41222878	C/T	1A	512878178	+	NA	NA	NA	NA	NA	NA	T	C	T	Y	T	C	C	C	Y	T	T	C	T	T	C	C	T	T	T	T	Y	C	C	Y	C	Y	C	C	C	C	C	C	T	T	C	T	C	T	Y
wsnp_Ex_c326_636368	A/G	1A	512878178	+	NA	NA	NA	NA	NA	NA	A	A	N	N	G	G	G	G	G	A	G	G	N	A	A	A	G	G	G	A	G	A	G	G	A	G	A	A	A	G	A	A	A	A	A	A	G	A	A
Kukri_c54678_88	T/C	1A	513625857	+	NA	NA	NA	NA	NA	NA	C	N	C	N	C	T	T	T	N	C	C	T	C	C	T	T	C	C	C	C	T	T	T	N	T	N	T	T	T	T	T	T	C	C	T	C	T	C	N
Ku_c1313_1673	T/C	1A	513662325	+	NA	NA	NA	NA	NA	NA	T	Y	Y	Y	T	T	T	C	T	T	T	C	Y	C	T	T	T	C	T	T	T	T	T	Y	C	Y	C	C	T	T	T	C	T	T	T	T	C	T	T
Ra_c64515_242	C/A	1A	513893962	+	NA	NA	NA	NA	NA	NA	C	M	C	C	C	C	C	A	C	C	C	A	C	C	C	C	C	C	C	C	C	C	C	M	A	M	A	A	C	C	C	A	C	C	C	C	A	C	C
wsnp_Ex_c1997_3757721	C/T	1A	514135739	+	NA	NA	NA	NA	NA	NA	C	Y	C	C	C	C	C	T	C	C	C	T	C	C	C	C	C	C	C	C	C	C	C	Y	T	Y	T	T	C	C	C	T	C	C	C	C	T	C	C
wsnp_Ex_c1997_3757415	A/G	1A	514136029	+	NA	NA	NA	NA	NA	NA	G	A	G	R	G	A	A	A	R	G	A	A	G	G	A	A	G	G	A	G	R	A	A	R	A	A	A	A	A	A	A	A	G	G	A	A	A	G	R
wsnp_Ku_c23012_32893918	G/A	1A	516373127	+	NA	NA	NA	NA	NA	NA	G	R	G	G	G	A	G	A	G	G	A	G	G	G	G	G	G	G	G	G	G	G	G	R	A	A	A	A	G	G	G	A	G	G	G	A	N	G	G
BS00022158_51	T/C	1A	516373207	+	NA	NA	NA	NA	NA	NA	T	T	T	T	T	T	T	C	T	T	T	T	T	T	T	T	T	T	T	T	T	T	T	Y	C	C	C	T	T	T	T	C	T	T	T	C	T	T	T
Excalibur_c44668_382	A/G	1A	516454476	+	NA	NA	NA	NA	NA	NA	G	R	A	A	A	A	A	G	A	A	G	G	A	A	A	A	A	A	A	G	A	A	A	R	G	G	G	G	A	A	A	G	G	A	A	G	G	A	A
BobWhite_c11946_277	G/T	1A	516786279	+	NA	NA	NA	NA	NA	NA	T	G	G	G	G	T	G	G	G	G	T	T	G	G	G	G	G	G	G	T	G	G	G	G	G	K	G	G	G	G	G	G	T	G	G	T	N	G	G
Excalibur_c1845_4911	C/T	1A	517481203	+	NA	NA	NA	NA	NA	NA	C	Y	C	C	C	T	C	T	C	C	C	C	C	C	C	C	T	C	C	C	C	C	C	T	T	Y	T	C	C	C	C	T	C	T	C	C	Y	C	C
RAC875_c12993_201	A/G	1A	517487958	+	NA	NA	NA	NA	NA	NA	A	R	A	A	A	G	A	G	A	A	A	A	A	A	A	A	G	A	A	A	A	A	A	G	G	R	G	A	A	A	A	G	A	G	A	A	R	A	A
RAC875_c45115_509	G/A	1A	517489531	+	NA	NA	NA	NA	NA	NA	G	R	G	G	G	A	G	A	G	G	G	G	G	G	G	G	A	G	G	G	G	G	G	A	A	R	A	G	G	G	G	A	G	A	G	G	R	G	G
IAAV2694	C/A	1A	520412990	+	NA	NA	NA	NA	NA	NA	C	C	C	C	C	A	C	C	C	C	C	A	C	C	C	C	C	C	C	C	C	C	C	C	C	C	C	A	C	C	C	C	A	C	C	C	C	C	C
BobWhite_c12977_65	A/C	1A	520579715	+	NA	NA	NA	NA	NA	NA	C	A	M	A	A	C	A	A	A	A	A	A	A	A	A	A	A	A	A	C	A	A	A	M	A	A	A	C	A	A	A	A	A	C	A	A	A	A	A
Excalibur_c49946_169	C/T	1A	521277080	+	NA	NA	NA	NA	NA	NA	C	C	Y	C	C	C	C	T	C	C	C	T	Y	T	C	C	T	T	C	C	C	C	C	C	C	C	C	C	C	C	C	C	C	C	C	C	N	C	C
BS00039378_51	C/T	1A	522500943	+	NA	NA	NA	NA	NA	NA	T	C	Y	C	C	C	C	T	C	C	C	T	Y	T	C	C	T	C	C	T	C	C	C	C	C	C	C	C	C	C	C	C	C	C	C	C	Y	C	C
CAP12_c3602_91	A/G	1A	527178161	+	NA	NA	NA	NA	NA	NA	A	A	R	A	A	A	A	G	A	A	A	G	R	G	A	A	G	A	A	A	A	A	A	A	A	A	A	A	A	A	A	A	A	A	A	A	R	A	A
wsnp_Ex_c5060_8985678	T/G	1A	531682423	+	NA	NA	NA	NA	NA	NA	G	T	G	T	T	T	G	G	T	T	T	G	K	G	T	T	G	K	T	G	T	T	T	K	T	T	T	T	T	T	T	T	G	G	T	T	K	T	T
BobWhite_c96_170	A/C	1A	531682471	+	NA	NA	NA	NA	NA	NA	C	A	C	A	A	A	C	C	A	A	A	C	M	C	A	A	C	N	A	C	A	A	A	M	A	A	A	A	A	A	A	A	C	C	A	A	N	A	A
wsnp_Ku_c33917_43336069	T/C	1A	532921423	+	NA	NA	NA	NA	NA	NA	T	T	Y	T	T	T	T	T	T	T	C	C	Y	C	T	T	C	Y	T	T	T	T	T	T	T	T	T	T	C	T	T	T	C	T	T	T	T	T	Y
BobWhite_c26122_129	T/C	1A	533141010	+	NA	NA	NA	NA	NA	NA	T	T	Y	T	T	T	T	T	T	T	C	C	Y	C	T	T	C	Y	T	T	T	T	T	T	T	T	T	T	Y	T	T	T	C	T	T	T	T	T	Y
Kukri_c45512_193	C/T	1A	533902104	+	NA	NA	NA	NA	NA	NA	T	Y	Y	Y	C	T	C	T	Y	C	T	C	Y	C	C	T	C	C	C	T	Y	T	T	Y	C	C	C	T	T	T	T	C	C	T	T	C	Y	T	Y
wsnp_CAP7_c3472_1623955	G/A	1A	534265461	+	NA	NA	NA	NA	NA	NA	A	R	G	R	G	A	G	A	R	G	A	G	G	G	G	A	G	G	G	A	R	A	A	R	G	G	G	A	R	A	A	G	G	A	A	G	N	A	R
wsnp_BG606986A_Ta_2_1	A/C	1A	535314951	+	NA	NA	NA	NA	NA	NA	A	A	M	A	C	A	C	A	A	A	A	A	A	C	A	A	A	A	A	A	A	A	A	A	A	M	A	A	A	A	A	A	A	A	A	C	C	A	A
RAC875_c25814_361	G/A	1A	535324075	+	NA	NA	NA	NA	NA	NA	G	G	R	G	G	G	G	G	G	G	G	G	G	G	G	G	G	G	G	G	G	G	G	G	G	R	G	G	G	G	G	G	G	G	G	A	G	G	G
BS00022396_51	C/T	1A	535434548	+	NA	NA	NA	NA	NA	NA	C	C	Y	C	T	C	T	C	C	C	C	C	C	T	C	C	C	C	C	C	C	C	C	C	C	Y	C	C	C	C	C	C	C	C	C	T	Y	C	C
BS00022261_51	A/G	1A	536439240	+	NA	NA	NA	NA	NA	NA	G	R	R	R	G	G	G	G	R	G	A	G	A	R	A	R	A	A	R	G	R	G	G	R	A	A	A	G	R	G	R	A	R	G	G	A	G	G	R
BS00109991_51	T/C	1A	536439240	+	NA	NA	NA	NA	NA	NA	C	Y	Y	Y	C	C	C	C	Y	C	T	C	T	Y	T	Y	T	T	Y	C	Y	C	C	Y	T	T	T	C	Y	C	Y	T	Y	C	C	T	C	C	Y
BS00110627_51	G/T	1A	536439292	+	NA	NA	NA	NA	NA	NA	T	G	K	K	T	T	T	T	K	T	G	T	G	G	G	G	G	G	G	G	N	T	T	K	G	G	G	T	K	T	G	G	G	T	T	G	T	T	K
GENE-0262_431	G/A	1A	536614233	+	NA	NA	NA	NA	NA	NA	A	G	R	R	A	A	A	A	R	A	G	A	G	G	G	G	G	G	G	A	R	A	A	R	G	G	G	A	R	A	G	G	G	A	A	G	A	A	R
GENE-0069_468	A/G	1A	537974212	+	NA	NA	NA	NA	NA	NA	G	A	R	G	A	G	A	G	R	R	A	G	A	A	A	A	A	A	A	A	N	G	G	N	A	A	A	G	R	G	A	A	A	G	G	A	N	A	R
Kukri_c24570_282	T/G	1A	539964478	+	NA	NA	NA	NA	NA	NA	T	T	K	G	T	G	T	G	K	K	T	G	T	T	T	T	T	T	T	T	K	G	G	K	T	T	T	G	K	G	T	T	T	G	G	K	N	T	K
IACX5994	T/C	1A	540051730	+	NA	NA	NA	NA	NA	NA	T	T	T	C	T	C	T	C	Y	Y	T	C	T	T	T	T	T	T	T	T	Y	C	C	Y	T	T	T	C	Y	C	T	T	T	C	C	T	C	T	Y
wsnp_JD_c3973_5044238	G/A	1A	540143811	+	NA	NA	NA	NA	NA	NA	G	G	G	A	G	A	G	A	R	R	G	A	G	A	G	G	G	G	G	A	N	A	A	R	G	R	G	A	R	A	G	G	G	N	A	R	A	G	R
wsnp_Ex_c28900_37982485	A/G	1A	541999933	+	NA	NA	NA	NA	NA	NA	A	R	A	G	G	G	G	G	G	R	A	G	A	G	G	A	A	A	A	A	G	G	G	G	A	A	A	G	R	G	A	A	A	G	G	A	N	A	R
GENE-0033_233	C/T	1A	542003086	+	NA	NA	NA	NA	NA	NA	C	Y	C	T	T	T	T	T	T	Y	C	T	C	T	T	N	C	C	C	C	Y	T	T	Y	C	Y	C	T	Y	T	N	C	N	T	T	Y	Y	C	Y
wsnp_Ex_c4612_8254533	G/A	1A	542437927	+	NA	NA	NA	NA	NA	NA	A	R	A	G	G	G	G	G	G	R	A	G	A	N	G	A	G	A	A	A	N	G	G	N	A	R	A	G	R	G	A	A	G	G	G	G	R	A	R
wsnp_Ex_c26740_35969367	T/G	1A	542439391	+	NA	NA	NA	NA	NA	NA	T	G	K	G	G	G	G	G	K	G	T	T	T	G	G	T	G	G	T	G	K	T	T	K	T	K	T	T	T	G	T	T	G	T	T	G	N	G	K
Tdurum_contig96086_74	C/T	1A	542825259	+	NA	NA	NA	NA	NA	NA	T	Y	T	C	C	C	C	C	C	Y	T	C	T	C	C	T	C	T	T	T	N	C	C	Y	T	Y	T	C	Y	C	T	T	C	C	C	C	Y	T	Y
BobWhite_c41272_159	A/G	1A	542825289	+	NA	NA	NA	NA	NA	NA	G	R	G	A	A	A	A	A	A	R	G	A	G	A	A	G	A	G	G	G	R	A	A	R	G	R	G	A	R	A	G	G	A	A	A	A	G	G	R
BS00095510_51	T/C	1A	543961391	+	NA	NA	NA	NA	NA	NA	C	Y	C	T	T	T	T	T	T	Y	T	T	Y	T	T	C	T	T	T	T	Y	T	T	Y	C	Y	C	T	Y	T	C	C	T	T	T	T	Y	C	Y
wsnp_CAP11_c1815_982483	A/G	1A	544054361	+	NA	NA	NA	NA	NA	NA	G	R	G	A	A	A	A	A	A	R	A	A	N	A	A	G	A	A	A	A	R	A	A	R	G	R	G	A	N	A	G	G	A	A	A	A	G	G	R
BS00078085_51	T/C	1A	544055625	+	NA	NA	NA	NA	NA	NA	C	Y	C	T	T	T	T	T	T	Y	T	T	N	T	T	C	T	T	T	T	Y	T	T	Y	C	Y	C	T	Y	T	C	C	T	T	T	T	N	C	Y
RAC875_c32379_216	C/A	1A	544160190	+	NA	NA	NA	NA	NA	NA	C	C	C	C	C	C	C	C	C	C	A	C	M	C	A	C	A	A	A	A	C	C	C	C	C	M	C	C	C	C	C	C	A	C	C	A	C	C	C
BS00070580_51	A/G	1A	544170085	+	NA	NA	NA	NA	NA	NA	G	A	R	A	A	A	A	A	A	A	G	A	R	A	G	A	G	G	G	G	R	A	A	A	A	R	A	A	A	A	A	A	G	A	A	G	A	A	A
TA005289-1104	G/A	1A	544202656	+	NA	NA	NA	NA	NA	NA	A	G	A	G	A	G	A	G	G	G	A	G	R	G	G	G	G	G	G	A	G	G	G	G	G	R	G	G	R	G	G	G	G	G	G	R	G	G	G
BS00023203_51	T/C	1A	544378341	+	NA	NA	NA	NA	NA	NA	C	T	C	T	C	T	C	T	T	T	C	T	Y	T	T	T	T	T	T	C	Y	T	T	T	T	N	T	T	Y	T	T	T	T	T	T	N	T	T	T
Ra_c29200_300	A/C	1A	546044433	+	NA	NA	NA	NA	NA	NA	C	M	M	C	C	C	C	C	C	M	C	C	A	C	A	A	A	A	A	C	M	C	C	M	A	A	A	C	C	C	A	A	A	C	C	A	M	A	M
Kukri_c5528_603	T/C	1A	546520018	+	NA	NA	NA	NA	NA	NA	T	T	Y	Y	T	T	T	T	T	T	T	C	Y	C	T	T	T	T	T	T	Y	C	C	T	T	T	T	T	C	T	T	T	T	T	C	T	N	T	T
BobWhite_c42716_71	A/G	1A	547949827	+	NA	NA	NA	NA	NA	NA	G	A	A	R	A	A	A	A	R	A	A	G	G	G	A	A	A	A	A	A	G	A	G	R	A	A	A	G	G	A	A	A	G	G	A	G	A	R	A
BobWhite_rep_c49755_131	T/C	1A	550342816	+	NA	NA	NA	NA	NA	NA	C	T	T	T	C	T	C	T	T	T	T	T	Y	T	T	T	T	T	T	T	T	T	T	T	T	T	T	T	T	T	T	T	T	T	T	Y	T	T	T
BS00030043_51	C/A	1A	550441919	+	NA	NA	NA	NA	NA	NA	A	C	C	C	C	C	C	C	C	C	C	C	M	C	C	C	C	C	C	C	C	C	C	C	C	C	C	C	C	C	C	C	C	C	C	M	M	C	C
Ra_c5683_1762	T/C	1A	551461646	+	NA	NA	NA	NA	NA	NA	T	Y	C	C	T	C	T	C	C	Y	T	C	T	C	T	T	T	T	T	C	N	C	C	N	T	T	T	C	C	C	T	T	T	C	C	T	N	T	Y
Tdurum_contig56662_54	G/A	1A	557932839	+	NA	NA	NA	NA	NA	NA	A	G	G	R	A	G	A	G	G	G	A	G	R	A	G	G	G	G	G	G	G	G	G	G	G	G	G	G	G	G	G	G	G	G	G	R	G	G	G
wsnp_Ex_c23598_32826926	A/G	1A	567979211	+	NA	NA	NA	NA	NA	NA	A	N	A	A	A	A	A	A	A	G	A	A	R	A	G	G	G	G	G	A	R	A	A	R	G	G	G	A	A	A	G	G	G	A	A	G	G	G	R
BobWhite_c37358_208	C/T	1A	571788093	+	NA	NA	NA	NA	NA	NA	T	C	T	Y	C	C	C	C	C	C	T	C	Y	T	C	C	C	C	C	C	Y	T	T	C	C	C	C	C	T	C	C	C	C	C	T	Y	C	C	Y
Excalibur_c66_147	G/A	1A	572350788	+	NA	NA	NA	NA	NA	NA	G	R	R	R	A	A	A	A	A	R	G	A	G	G	A	G	G	A	A	A	G	G	G	R	G	G	G	A	G	A	G	G	G	A	G	R	G	G	G
wsnp_CAP11_c146_160903	G/A	1A	572350834	+	NA	NA	NA	NA	NA	NA	G	R	R	R	A	A	A	A	A	R	G	A	G	G	A	G	G	A	A	A	G	G	G	R	G	G	G	A	G	A	G	G	G	A	G	R	G	G	G
Tdurum_contig81011_244	C/T	1A	572350883	+	NA	NA	NA	NA	NA	NA	C	Y	Y	Y	T	T	T	T	T	Y	C	T	C	C	T	C	C	T	T	T	C	C	C	Y	C	C	C	T	C	T	C	C	C	T	C	Y	C	C	C
BS00023114_51	C/T	1A	577079070	+	NA	NA	NA	NA	NA	NA	C	C	C	C	C	Y	C	C	C	C	C	C	C	C	C	C	C	C	C	T	C	C	C	Y	C	Y	C	C	C	C	C	C	C	T	C	C	C	C	C
BS00106641_51	T/C	1A	577079082	+	NA	NA	NA	NA	NA	NA	T	T	T	T	T	C	T	T	T	T	T	T	T	T	T	T	T	T	T	C	T	T	T	Y	T	Y	T	T	T	T	T	T	T	C	T	T	T	T	T
wsnp_Ex_c9343_15514687	T/G	1A	577840867	+	NA	NA	NA	NA	NA	NA	T	T	T	T	T	N	T	T	T	T	G	T	T	T	T	T	T	T	T	G	T	T	T	T	T	K	T	T	T	T	T	T	T	T	T	T	T	T	T
wsnp_Ex_c9343_15514531	G/A	1A	577841023	+	NA	NA	NA	NA	NA	NA	G	G	G	G	G	R	G	G	G	G	A	G	G	G	G	G	G	G	G	A	G	G	G	G	G	R	G	G	G	G	G	G	G	G	G	G	G	G	G
wsnp_Ex_c3201_5910642	G/A	1A	579299222	+	NA	NA	NA	NA	NA	NA	G	R	G	G	G	R	G	G	G	G	A	G	G	G	G	G	G	G	G	A	G	G	G	G	G	G	G	G	G	G	G	G	G	G	G	G	G	G	G
RAC875_c62550_470	T/C	1A	583894934	+	NA	NA	NA	NA	NA	NA	T	T	C	T	C	T	C	C	C	C	T	C	T	T	T	T	C	T	T	T	T	T	T	T	T	N	T	T	T	C	T	T	T	T	T	C	T	T	T
BS00062759_51	C/T	1A	585822011	+	NA	NA	NA	NA	NA	NA	C	C	T	Y	T	C	T	T	T	T	T	C	C	C	T	C	C	T	T	C	C	C	C	T	T	T	T	C	C	T	C	T	T	T	C	C	Y	C	C
BS00070991_51	A/G	1A	586913922	+	NA	NA	NA	NA	NA	NA	G	R	A	R	A	A	A	A	A	A	A	A	R	G	A	G	A	A	A	A	R	A	G	A	A	A	A	A	G	A	G	A	A	G	A	A	R	G	R
BS00070695_51	A/G	1A	586914353	+	NA	NA	NA	NA	NA	NA	G	R	A	R	A	A	A	A	A	A	A	A	R	G	A	G	A	A	A	A	R	A	G	A	A	A	A	A	G	A	G	A	A	G	A	A	A	G	R
BS00035273_51	T/C	1A	587360535	+	NA	NA	NA	NA	NA	NA	C	T	T	T	T	T	T	T	T	T	C	T	T	T	T	T	T	T	T	T	T	T	T	T	T	T	T	T	T	T	T	T	T	C	T	T	T	T	Y
BobWhite_c44947_277	T/C	1A	589023903	+	NA	NA	NA	NA	NA	NA	C	C	T	Y	C	N	C	T	T	T	T	T	Y	C	T	C	T	T	T	T	N	T	C	T	T	T	T	C	C	T	C	T	T	C	T	T	T	C	C
IACX6023	C/T	1A	589055764	+	NA	NA	NA	NA	NA	NA	C	T	C	T	T	Y	T	C	C	T	C	C	C	T	T	T	C	Y	T	T	Y	C	C	T	T	C	T	T	C	T	T	T	T	T	C	T	T	T	Y
CAP11_c1115_150	C/T	1A	591153615	+	NA	NA	NA	NA	NA	NA	C	Y	T	Y	C	N	C	T	Y	T	C	C	Y	C	C	C	C	C	C	N	C	T	C	C	C	T	C	C	C	T	C	C	C	C	T	C	C	C	C
CAP11_c5598_321	T/C	1A	591611389	+	NA	NA	NA	NA	NA	NA	T	Y	T	T	T	C	T	T	T	T	T	T	T	T	C	C	T	C	C	T	T	T	T	C	C	C	C	T	T	T	C	C	T	C	T	C	Y	C	C
BS00021780_51	G/A	1A	591950221	+	NA	NA	NA	NA	NA	NA	G	G	G	G	G	G	G	G	R	G	G	A	G	G	A	G	A	A	A	G	R	G	G	A	A	G	A	G	G	G	G	A	A	G	G	A	A	G	G
wsnp_Ex_c2918_5381441	G/A	1A	593301501	+	NA	NA	NA	NA	NA	NA	G	R	G	G	G	G	G	G	G	G	G	G	G	G	G	G	G	G	G	G	G	G	G	G	G	G	G	G	G	G	G	G	G	A	G	G	G	G	G
wsnp_Ex_c2920_5385184	G/A	1A	593301501	+	NA	NA	NA	NA	NA	NA	G	G	G	G	G	G	G	G	G	G	G	G	G	G	G	G	G	G	G	G	G	G	G	G	G	G	G	G	G	G	G	G	G	G	G	A	R	G	G
Excalibur_c92298_213	T/C	1A	593405342	+	NA	NA	NA	NA	NA	NA	T	Y	Y	T	T	T	T	T	T	T	C	C	C	C	T	T	T	T	T	C	Y	C	C	T	T	C	T	T	C	T	Y	T	T	T	C	C	N	C	T
tplb0059i08_441	T/C	1A	593549077	+	NA	NA	NA	NA	NA	NA	T	Y	T	T	T	T	T	T	T	T	T	T	T	T	T	T	T	T	T	T	T	T	T	T	T	T	T	T	T	C	T	T	T	C	T	T	T	T	T
BS00022180_51	C/T	1B	1203909	+	NA	NA	NA	NA	NA	NA	T	Y	T	C	C	C	C	C	Y	C	C	C	C	C	C	C	C	C	C	C	C	C	C	C	C	C	C	C	C	C	C	C	C	C	C	C	N	C	Y
tplb0028p02_562	C/T	1A	1208204	+	NA	NA	NA	NA	NA	NA	C	C	C	C	C	C	C	C	C	C	C	T	C	C	C	C	C	C	C	C	C	C	C	C	C	C	C	T	C	C	C	C	C	C	C	C	C	C	C
GENE-0014_317	T/G	1A	1210956	+	NA	NA	NA	NA	NA	NA	T	T	T	T	T	T	T	T	T	T	T	G	K	T	T	T	T	T	T	T	T	T	T	T	T	K	T	G	T	T	T	T	T	T	T	T	T	K	T
Excalibur_c21898_1423	C/T	1B	1421158	+	NA	NA	NA	NA	NA	NA	C	C	C	C	T	C	C	C	C	T	C	C	C	C	T	C	C	C	C	C	Y	C	C	Y	T	Y	T	C	C	C	C	T	T	C	C	C	C	C	C
BS00050522_51	T/C	1B	1433695	+	NA	NA	NA	NA	NA	NA	T	Y	N	T	C	T	T	T	N	C	T	T	T	C	C	T	T	T	T	T	N	T	T	C	C	Y	C	T	T	T	Y	C	C	T	T	C	T	T	T
BS00076192_51	G/A	1B	1779797	+	NA	NA	NA	NA	NA	NA	G	G	G	N	G	G	G	G	G	G	G	G	A	G	G	A	G	G	A	G	R	A	A	G	G	G	G	G	A	G	R	G	G	G	A	G	G	A	R
BS00022504_51	A/G	1B	4345555	+	NA	NA	NA	NA	NA	NA	A	A	R	R	G	A	A	A	R	G	A	A	G	A	A	G	G	A	G	A	N	G	G	A	A	A	A	A	G	A	R	A	A	A	G	G	A	G	R
BS00022505_51	T/G	1B	4347070	+	NA	NA	NA	NA	NA	NA	T	T	T	K	G	T	T	T	T	G	T	T	G	T	T	G	G	T	G	T	K	G	G	T	T	T	T	T	G	T	K	T	T	T	G	G	T	T	K
tplb0025b13_1721	G/A	1A	3388585	+	NA	NA	NA	NA	NA	NA	G	G	G	G	G	G	G	G	G	G	G	A	G	G	G	G	G	G	G	G	G	G	G	G	G	G	G	A	G	G	G	G	G	G	G	G	G	G	G
wsnp_Ku_c1818_3557408	C/T	1A	3390151	+	NA	NA	NA	NA	NA	NA	C	C	C	C	C	T	C	C	C	C	C	C	C	C	T	C	C	Y	C	C	C	C	C	C	C	C	C	C	C	C	C	C	T	C	C	T	C	C	C
BS00022482_51	C/T	1B	5176090	+	NA	NA	NA	NA	NA	NA	C	C	C	Y	T	C	C	C	Y	T	C	C	T	C	C	T	T	C	T	C	Y	T	T	C	C	C	C	C	T	C	Y	C	C	C	T	N	C	T	Y
BS00105833_51	T/C	1B	7479786	+	NA	NA	NA	NA	NA	NA	T	Y	Y	T	T	Y	T	T	C	T	T	T	T	T	T	T	T	T	T	T	T	T	T	T	T	T	T	T	T	T	Y	T	C	C	T	T	N	T	T
RFL_Contig1027_442	A/G	1A	8244106	+	NA	NA	NA	NA	NA	NA	A	N	A	N	A	A	A	A	A	A	A	G	N	A	A	A	A	A	A	A	R	A	A	N	A	R	A	G	N	A	R	A	A	A	A	A	N	A	A
wsnp_BE405749B_Ta_2_1	C/T	1B	9078224	+	NA	NA	NA	NA	NA	NA	C	N	C	C	C	C	C	C	C	C	T	C	C	C	C	C	C	C	C	C	C	C	C	C	C	C	C	C	C	C	N	C	C	T	C	C	C	C	C
Kukri_c36151_170	A/G	1B	9555752	+	NA	NA	NA	NA	NA	NA	G	G	N	A	G	R	A	A	R	G	G	N	A	G	G	A	G	A	A	A	R	A	A	A	A	R	R	G	A	A	R	A	A	G	A	A	N	A	A
Kukri_c92979_195	T/C	1B	9711571	+	NA	NA	NA	NA	NA	NA	C	C	C	T	T	C	T	T	C	T	C	T	T	T	T	T	C	T	T	T	T	T	T	T	T	T	T	T	T	T	T	T	T	C	T	T	T	T	T
RAC875_rep_c104354_333	T/C	1B	9905618	+	NA	NA	NA	NA	NA	NA	T	T	T	T	T	C	T	T	T	T	C	T	T	T	T	T	T	T	T	C	N	T	C	Y	T	T	T	T	T	C	T	T	T	C	T	T	T	T	T
Kukri_c29655_239	C/T	1A	9579857	+	NA	NA	NA	NA	NA	NA	T	C	T	Y	T	T	T	T	T	T	T	C	C	C	C	C	T	C	C	T	C	C	C	Y	C	C	C	C	C	T	C	C	C	T	C	C	C	C	C
Kukri_c29150_143	T/C	1A	10052756	+	NA	NA	NA	NA	NA	NA	T	Y	T	T	T	T	T	T	T	T	T	C	T	T	C	C	T	Y	C	T	T	T	T	T	T	T	T	C	T	T	Y	T	C	T	T	T	C	T	N
Kukri_c29154_977	G/A	1B	11696730	+	NA	NA	NA	NA	NA	NA	G	N	N	G	A	A	G	A	N	A	A	A	G	G	G	G	G	G	A	A	N	G	A	G	G	G	G	A	G	A	G	G	G	G	G	G	G	G	G
RAC875_rep_c70613_78	G/A	1A	11933888	+	NA	NA	NA	NA	NA	NA	A	A	R	G	G	R	G	G	A	G	G	G	G	G	G	G	A	G	G	G	G	G	G	G	G	G	G	G	G	G	N	G	G	A	G	G	G	G	G
BS00105846_51	C/T	1B	15284478	+	NA	NA	NA	NA	NA	NA	C	C	Y	C	C	C	C	C	Y	C	C	C	C	C	C	C	C	C	C	C	C	C	C	C	C	C	C	C	C	C	C	C	T	C	C	T	C	C	C
BS00108058_51	C/T	1B	15439229	+	NA	NA	NA	NA	NA	NA	T	T	C	C	C	C	C	C	C	C	C	C	C	C	C	C	C	C	C	C	C	C	C	C	C	C	C	C	C	C	C	C	T	C	C	T	C	C	C
BS00089524_51	A/C	1B	15448101	+	NA	NA	NA	NA	NA	NA	C	C	A	A	A	C	A	A	M	A	A	A	A	A	A	A	A	A	A	A	A	A	A	A	A	A	A	A	A	A	M	A	C	C	A	C	M	A	A
BS00011695_51	G/A	1B	15745254	+	NA	NA	NA	NA	NA	NA	A	A	N	G	G	R	G	G	A	G	G	G	G	G	G	G	G	G	G	G	G	G	G	N	G	G	G	G	G	G	G	G	A	A	G	G	G	G	G
wsnp_Ex_c1137_2182795	G/A	1A	12505477	+	NA	NA	NA	NA	NA	NA	G	G	G	G	G	G	G	G	G	G	R	G	G	G	G	G	G	G	G	G	G	G	G	G	G	G	G	G	G	G	G	G	G	G	G	A	G	A	G
Tdurum_contig42479_3800	G/A	1A	12506772	+	NA	NA	NA	NA	NA	NA	G	G	G	G	G	G	G	G	G	G	A	A	G	G	A	G	G	G	A	G	G	G	G	G	G	N	G	G	G	G	G	G	G	G	G	A	N	A	R
CAP7_c3847_204	G/A	1A	13861630	+	NA	NA	NA	NA	NA	NA	A	A	R	G	G	N	G	G	A	G	A	G	G	G	G	G	R	R	G	G	G	G	G	G	G	G	G	G	G	G	R	G	A	A	G	G	R	G	G
RAC875_c15942_571	T/C	1B	17790672	+	NA	NA	NA	NA	NA	NA	T	Y	Y	T	T	C	T	T	C	T	T	T	T	T	T	T	T	T	T	T	T	T	T	T	T	T	T	T	T	T	Y	T	C	C	T	T	N	T	T
Tdurum_contig78972_316	A/G	1B	18419687	+	NA	NA	NA	NA	NA	NA	A	R	R	A	A	N	A	A	G	A	A	A	A	A	A	A	A	A	A	A	A	A	A	A	A	A	A	A	A	A	R	A	G	G	A	A	R	A	A
Tdurum_contig50667_306	C/T	1B	20588006	+	NA	NA	NA	NA	NA	NA	C	T	C	C	C	C	C	C	C	C	T	C	C	C	C	C	T	C	C	C	C	C	C	C	C	C	C	C	C	C	C	C	C	C	C	C	C	C	C
BS00110121_51	A/G	1B	22074382	+	NA	NA	NA	NA	NA	NA	A	N	A	A	A	A	A	A	G	A	A	A	A	A	A	A	A	A	A	A	A	A	A	A	A	A	A	A	A	A	A	A	G	G	A	A	A	A	A
BS00003761_51	A/G	1A	16390706	+	NA	NA	NA	NA	NA	NA	G	A	A	A	G	A	N	A	A	R	G	A	A	A	A	G	A	A	A	A	R	A	A	N	A	G	A	A	A	G	A	A	A	A	A	A	A	G	G
Kukri_c38553_173	C/T	1B	22162283	+	NA	NA	NA	NA	NA	NA	C	C	C	Y	C	C	C	C	C	C	C	C	T	C	C	T	C	C	T	C	T	T	T	N	C	C	C	C	T	C	T	C	C	C	T	T	C	T	Y
RAC875_rep_c74070_518	A/G	1B	22277940	+	NA	NA	NA	NA	NA	NA	G	R	G	R	G	G	A	G	G	G	A	G	A	A	G	G	A	G	G	G	R	A	A	R	G	R	A	A	A	G	R	A	A	A	A	A	A	A	G
Excalibur_c30569_384	T/C	1B	7556103	+	NA	NA	NA	NA	NA	NA	T	T	T	Y	T	T	T	T	T	T	T	T	C	T	T	C	T	T	C	T	Y	C	C	Y	T	T	T	T	C	T	Y	T	T	T	C	C	T	N	Y
Kukri_c8390_1102	A/G	1A	6323655	+	NA	NA	NA	NA	NA	NA	A	A	A	A	G	A	A	A	A	G	A	A	G	A	A	G	G	A	G	A	R	G	G	A	A	A	A	A	G	A	A	A	A	A	G	G	A	G	A
Excalibur_c3270_1566	A/C	1B	24161274	+	NA	NA	NA	NA	NA	NA	A	N	A	A	A	A	A	A	M	A	A	A	A	A	A	A	A	A	A	A	A	A	A	A	A	A	A	A	A	A	A	A	C	C	A	A	A	A	A
wsnp_Ku_c2620_4980121	C/T	1B	26185462	+	NA	NA	NA	NA	NA	NA	C	C	C	C	C	C	C	C	N	C	T	C	C	C	C	C	C	C	C	C	C	C	C	Y	C	C	C	C	C	C	C	C	C	N	C	C	C	C	C
Tdurum_contig11756_264	A/G	1A	20094609	+	NA	NA	NA	NA	NA	NA	A	A	A	A	A	A	A	A	A	A	A	A	A	A	A	A	A	A	A	A	A	A	A	A	A	R	A	A	A	A	A	A	A	A	A	A	A	A	R
wsnp_Ex_c5780_10153638	G/A	1B	26186042	+	NA	NA	NA	NA	NA	NA	G	G	G	G	G	G	G	G	N	G	A	G	G	G	G	G	G	G	G	G	G	G	G	R	G	G	G	G	G	G	G	G	G	N	G	G	G	G	G
BS00065053_51	C/T	1B	38833829	+	NA	NA	NA	NA	NA	NA	C	Y	C	C	C	C	C	C	C	C	C	C	T	T	C	T	C	C	C	C	C	T	C	Y	C	C	T	C	T	C	T	T	C	T	T	C	N	C	Y
BS00022590_51	A/G	1B	38911372	+	NA	NA	NA	NA	NA	NA	A	R	R	A	A	A	A	A	R	A	A	A	G	G	A	G	A	A	A	A	A	G	A	R	A	A	G	A	G	A	G	G	A	G	G	A	R	A	R
BS00067003_51	C/T	1B	39545380	+	NA	NA	NA	NA	NA	NA	C	Y	C	C	C	C	C	C	C	C	C	C	T	T	C	T	C	C	C	C	C	T	C	Y	C	C	T	C	T	C	T	T	C	T	T	C	Y	C	Y
Tdurum_contig9762_314	A/G	1B	42350854	+	NA	NA	NA	NA	NA	NA	A	A	R	A	A	A	A	A	R	A	G	A	A	A	A	A	A	A	A	A	A	A	A	A	A	A	A	A	A	A	A	A	A	A	A	A	A	A	A
Kukri_c22508_119	C/A	1A	28757849	+	NA	NA	NA	NA	NA	NA	C	A	C	C	A	A	A	A	A	A	A	A	C	C	A	C	C	C	A	A	C	C	C	C	C	A	C	A	C	A	A	C	C	A	C	C	M	A	C
Excalibur_c95656_129	C/T	1B	44933589	+	NA	NA	NA	NA	NA	NA	T	C	T	C	C	N	C	C	C	C	C	C	C	C	C	C	C	C	C	C	C	C	C	Y	C	Y	C	T	C	C	Y	C	T	T	C	C	T	C	C
RFL_Contig2160_617	G/A	1B	46884361	+	NA	NA	NA	NA	NA	NA	G	R	G	G	A	A	R	A	G	A	G	A	G	G	A	G	A	G	A	G	A	G	A	G	G	G	G	G	G	G	G	G	G	G	G	A	G	A	G
RAC875_c90169_393	C/T	1B	47509335	+	NA	NA	NA	NA	NA	NA	T	C	Y	C	C	Y	C	C	C	C	C	C	C	C	C	C	C	C	C	C	C	C	C	Y	C	Y	C	T	C	C	Y	C	T	T	C	C	T	C	C
BobWhite_c4499_153	C/T	1A	31779206	+	NA	NA	NA	NA	NA	NA	C	C	C	C	C	C	C	C	C	C	C	T	C	C	C	C	T	C	C	C	C	C	C	C	C	C	C	C	C	C	C	C	C	C	C	C	T	C	C
BS00087787_51	C/T	1B	50778549	+	NA	NA	NA	NA	NA	NA	C	Y	Y	C	T	C	Y	T	Y	T	C	C	C	C	T	C	C	C	C	C	C	C	C	C	C	C	C	C	C	C	C	C	C	C	C	C	C	T	C
wsnp_Ex_c12063_19310114	A/G	1B	52901657	+	NA	NA	NA	NA	NA	NA	A	R	A	A	G	G	R	G	A	G	G	A	A	A	G	A	G	A	A	A	A	A	A	A	A	R	A	A	A	A	A	A	G	A	A	A	G	G	A
IACX2941	G/T	1B	53052313	+	NA	NA	NA	NA	NA	NA	G	G	G	G	G	G	G	G	G	G	G	T	K	G	G	G	G	G	G	G	K	G	G	G	G	K	G	T	G	G	G	G	G	G	G	G	G	K	G
Tdurum_contig82187_189	T/G	1B	53248836	+	NA	NA	NA	NA	NA	NA	T	T	T	T	T	N	T	T	T	T	T	T	T	T	T	T	G	T	T	T	T	T	T	T	T	K	T	T	T	T	T	T	G	T	T	T	N	T	T
wsnp_Ku_c11987_19473636	A/G	1B	56312947	+	NA	NA	NA	NA	NA	NA	A	A	R	A	A	G	A	A	R	A	G	A	A	A	A	A	G	A	A	A	A	A	A	A	A	R	A	A	A	A	A	A	G	A	A	A	G	A	A
RAC875_rep_c109433_782	G/A	1B	58324214	+	NA	NA	NA	NA	NA	NA	G	G	A	G	A	G	A	A	G	G	G	A	G	A	G	G	R	G	A	R	G	G	G	R	A	R	G	G	G	A	G	R	A	A	G	G	G	G	R
RAC875_c89908_105	G/A	1A	38731790	+	NA	NA	NA	NA	NA	NA	A	A	R	G	G	G	A	G	G	A	G	G	G	G	G	G	G	G	G	A	G	G	G	R	A	R	A	G	G	G	A	R	A	A	G	A	G	R	R
wsnp_Ku_c4924_8816643	A/G	1B	59601184	+	NA	NA	NA	NA	NA	NA	A	A	R	A	A	A	A	A	A	A	A	R	A	A	G	A	G	G	G	A	G	A	G	A	A	A	A	A	R	A	R	A	G	A	A	A	A	A	A
wsnp_CAP12_c2438_1180601	C/T	1A	39649561	+	NA	NA	NA	NA	NA	NA	T	T	Y	C	C	C	T	C	C	T	C	C	C	C	C	C	C	C	C	T	C	C	C	Y	T	Y	T	C	C	C	T	Y	C	T	C	T	C	Y	Y
wsnp_Ex_c25782_35041189	G/A	1B	63054033	+	NA	NA	NA	NA	NA	NA	A	G	G	G	G	G	G	G	R	G	A	G	G	G	G	G	A	G	G	G	G	G	G	R	G	R	G	A	G	G	R	G	A	A	G	G	A	G	G
wsnp_Ex_c2580_4800027	A/G	1B	63054033	+	NA	NA	NA	NA	NA	NA	A	A	A	A	A	G	A	A	A	A	R	A	G	A	A	A	A	A	A	A	A	A	A	A	A	A	A	A	R	A	A	A	A	A	A	G	G	A	A
Kukri_c5861_360	C/T	1B	70327879	+	NA	NA	NA	NA	NA	NA	T	C	Y	C	C	C	C	C	T	C	C	C	C	C	C	C	C	C	C	C	C	C	C	Y	C	Y	C	T	C	C	Y	C	T	T	C	C	T	C	C
RFL_Contig529_963	A/G	1B	86808577	+	NA	NA	NA	NA	NA	NA	G	A	A	A	G	A	A	G	G	G	A	A	A	A	G	A	A	A	A	A	A	A	A	N	G	N	A	G	A	A	A	A	G	G	A	A	G	G	A
TA004123-0331	G/T	1B	87732954	+	NA	NA	NA	NA	NA	NA	T	K	G	G	T	G	K	T	T	T	G	G	G	G	T	G	G	G	G	G	G	G	G	K	T	K	G	T	G	G	K	G	T	T	G	G	T	T	G
BS00022916_51	T/C	1B	87733169	+	NA	NA	NA	NA	NA	NA	C	Y	T	T	C	T	Y	C	Y	C	T	T	T	T	C	T	T	T	T	T	T	T	T	Y	C	Y	T	C	T	T	Y	T	C	C	T	T	C	C	T
IAAV9176	T/G	1B	93914935	+	NA	NA	NA	NA	NA	NA	T	K	K	T	G	T	K	T	K	G	T	T	T	T	T	T	T	T	T	T	T	T	T	T	T	K	T	G	T	T	T	T	G	T	T	T	N	G	T
Kukri_c43552_443	C/T	1B	95736605	+	NA	NA	NA	NA	NA	NA	C	C	C	C	C	C	C	C	C	C	C	T	C	C	C	C	C	C	T	C	T	C	T	C	C	C	C	C	C	C	C	C	C	C	C	C	C	C	C
IAAV6464	A/G	1B	96592956	+	NA	NA	NA	NA	NA	NA	A	R	R	A	G	A	N	A	R	G	A	A	A	A	A	A	A	A	A	A	A	A	A	A	A	N	A	G	A	A	A	A	G	A	A	A	R	G	A
Ra_c455_283	T/C	1B	117180060	+	NA	NA	NA	NA	NA	NA	T	Y	T	T	C	T	Y	T	T	C	T	C	T	T	T	T	T	T	C	T	C	T	C	T	T	Y	T	C	T	T	T	T	C	T	T	T	Y	C	T
wsnp_Ku_c3695_6810121	A/G	1B	117188825	+	NA	NA	NA	NA	NA	NA	A	A	R	A	A	A	A	A	R	A	A	G	A	A	A	A	A	A	G	A	G	A	G	A	A	A	A	A	A	A	A	A	A	A	A	A	A	A	A
Ku_c11706_149	G/A	1B	119049220	+	NA	NA	NA	NA	NA	NA	G	G	R	G	G	G	G	G	R	G	G	G	G	G	G	G	G	G	G	G	G	G	G	G	G	G	G	G	G	G	G	G	G	G	G	G	G	G	G
wsnp_Ku_c9208_15488367	T/C	1B	119099068	+	NA	NA	NA	NA	NA	NA	T	Y	T	T	T	C	T	T	T	T	T	T	T	T	C	C	T	C	C	T	T	T	T	C	C	C	C	T	T	T	C	C	T	C	T	C	N	C	C
RAC875_c60360_389	C/T	1A	77104964	+	NA	NA	NA	NA	NA	NA	C	Y	T	C	T	C	Y	C	Y	T	C	C	C	C	C	C	C	C	C	C	C	C	C	C	C	Y	C	T	C	C	C	C	T	C	C	C	N	T	C
Ku_c2449_578	A/G	1A	108076842	+	NA	NA	NA	NA	NA	NA	A	G	A	A	G	A	G	A	A	G	A	A	A	A	A	A	A	A	A	G	A	A	A	R	G	R	G	A	A	A	R	R	A	G	A	A	G	G	A
BS00093736_51	G/T	1B	120884138	+	NA	NA	NA	NA	NA	NA	G	K	K	G	T	G	K	G	K	T	G	G	G	G	G	G	G	G	G	G	G	G	G	G	G	K	G	T	G	G	G	G	T	N	G	G	N	T	G
Kukri_c12000_1447	A/G	1A	108765505	+	NA	NA	NA	NA	NA	NA	A	G	R	A	G	A	G	A	R	G	A	A	A	A	A	A	A	A	A	G	A	A	A	R	G	R	G	A	A	A	R	R	A	G	A	A	G	G	A
BS00010992_51	T/C	1B	122356231	+	NA	NA	NA	NA	NA	NA	T	Y	T	T	C	T	N	T	Y	C	T	T	T	T	T	T	T	T	T	T	T	T	T	T	C	Y	T	C	T	T	T	T	C	T	T	T	C	C	T
BS00073034_51	C/T	1B	136645710	+	NA	NA	NA	NA	NA	NA	C	Y	Y	C	T	C	Y	C	Y	T	C	C	C	C	C	C	C	C	C	C	C	C	C	C	C	C	C	C	C	C	C	C	C	C	C	C	C	T	C
wsnp_BE399980B_Ta_2_1	A/G	1B	142523393	+	NA	NA	NA	NA	NA	NA	G	R	G	A	G	A	R	A	A	G	G	A	A	A	A	A	G	A	A	A	A	A	A	R	A	R	A	G	A	A	R	A	G	G	A	A	G	G	A
Kukri_c42522_155	G/A	1B	144122197	+	NA	NA	NA	NA	NA	NA	G	G	G	G	G	G	G	G	G	G	G	G	G	G	G	G	G	G	G	G	G	G	G	G	G	G	G	G	G	G	G	G	G	G	G	G	G	G	G
wsnp_Ku_c230_460618	C/T	1B	144395823	+	NA	NA	NA	NA	NA	NA	C	C	T	C	C	C	C	C	C	C	T	C	C	C	C	C	T	C	C	C	C	C	C	C	C	C	C	C	C	C	N	C	C	T	C	C	C	C	C
BS00063574_51	T/C	1B	144879114	+	NA	NA	NA	NA	NA	NA	T	Y	T	T	C	T	Y	T	T	C	T	T	T	T	T	T	T	T	T	T	T	T	T	Y	T	Y	T	C	T	T	T	T	C	T	T	T	N	C	T
BS00035690_51	G/A	1B	144931468	+	NA	NA	NA	NA	NA	NA	G	R	G	G	A	G	R	G	R	A	G	G	G	G	G	G	G	G	G	G	G	G	G	R	G	R	G	A	G	G	G	G	A	G	G	G	N	A	G
BS00090553_51	A/G	1B	148435720	+	NA	NA	NA	NA	NA	NA	A	R	A	A	G	A	R	A	A	G	A	A	A	A	A	A	A	A	A	A	A	A	A	N	A	R	A	G	A	A	A	A	G	A	A	A	G	G	A
BS00003575_51	T/C	1B	148898243	+	NA	NA	NA	NA	NA	NA	T	Y	Y	T	C	T	Y	T	Y	C	T	T	T	T	T	T	T	T	T	T	T	T	T	T	T	Y	T	C	T	T	T	T	C	T	T	T	C	C	T
BS00066165_51	G/A	1B	157901538	+	NA	NA	NA	NA	NA	NA	G	R	R	G	A	G	R	G	R	A	G	G	G	G	G	G	G	G	G	G	G	G	G	G	G	R	G	A	G	G	G	G	A	G	G	G	A	A	G
CAP11_c2984_419	A/G	1A	102370373	+	NA	NA	NA	NA	NA	NA	A	G	A	A	G	A	G	A	A	G	A	A	A	A	A	A	A	A	A	G	A	A	A	R	G	R	G	A	A	A	R	R	A	G	A	A	R	G	A
wsnp_Ex_rep_c66318_64485410	G/A	1A	135968846	+	NA	NA	NA	NA	NA	NA	G	A	G	G	A	G	A	G	G	A	G	G	G	G	G	G	G	G	G	A	G	G	G	R	A	R	A	G	G	G	R	R	G	A	G	G	A	A	G
BS00043082_51	A/G	1B	200098987	+	NA	NA	NA	NA	NA	NA	A	A	A	A	A	A	A	A	A	A	A	A	A	A	A	A	A	A	A	A	A	A	A	A	A	A	A	A	A	A	A	A	A	A	A	G	A	A	A
Excalibur_rep_c68921_433	C/T	1A	186988954	+	NA	NA	NA	NA	NA	NA	C	Y	Y	C	T	C	Y	C	Y	T	C	C	C	C	C	C	C	C	C	C	C	C	C	C	C	C	C	C	C	C	C	C	C	C	C	C	C	T	C
wsnp_Ex_rep_c67067_65534806	T/C	1B	230039602	+	NA	NA	NA	NA	NA	NA	T	T	T	Y	T	T	T	C	C	T	T	T	Y	C	C	C	T	C	Y	T	T	C	T	C	C	Y	C	T	T	T	C	C	C	T	C	C	C	Y	C
Kukri_c23382_1431	A/G	1A	176457941	+	NA	NA	NA	NA	NA	NA	A	G	A	A	G	A	G	A	A	G	A	A	A	A	A	A	A	A	A	G	A	A	A	R	G	R	G	A	A	A	R	R	A	G	A	A	G	G	A
Excalibur_c6497_535	G/A	1B	278473796	+	NA	NA	NA	NA	NA	NA	A	R	R	R	G	A	R	A	A	G	G	A	G	G	A	A	G	A	A	A	A	G	A	G	A	R	G	G	G	A	R	G	G	G	G	G	G	G	A
BS00065139_51	T/C	1B	282427861	+	NA	NA	NA	NA	NA	NA	T	Y	T	T	C	T	Y	T	T	C	T	T	T	T	T	T	T	T	T	T	T	T	T	Y	T	Y	T	C	T	T	Y	T	C	C	T	T	C	C	T
BS00050126_51	C/T	1B	285345238	+	NA	NA	NA	NA	NA	NA	C	Y	C	C	T	C	Y	C	C	T	C	C	C	C	C	C	C	C	C	C	C	C	C	Y	C	Y	C	T	C	C	Y	C	T	T	C	C	T	T	C
Excalibur_c3801_814	C/T	1B	285832252	+	NA	NA	NA	NA	NA	NA	C	C	C	C	T	C	C	C	C	T	C	C	C	C	C	C	C	C	C	C	C	C	C	C	C	C	C	T	C	C	C	C	T	T	C	C	T	T	C
TA015141-0717	C/T	1B	292341790	+	NA	NA	NA	NA	NA	NA	T	Y	Y	Y	T	C	Y	C	C	T	C	C	T	T	C	C	T	C	C	C	C	T	C	Y	C	C	T	C	T	C	C	T	C	C	T	T	C	T	C
RAC875_c53382_120	G/A	1B	292422115	+	NA	NA	NA	NA	NA	NA	G	R	G	G	A	G	R	G	G	A	G	G	G	G	G	G	G	G	G	G	G	G	G	G	G	G	G	G	G	G	G	G	G	G	G	G	G	A	G
RAC875_c30381_573	G/A	1A	257557847	+	NA	NA	NA	NA	NA	NA	G	R	G	G	A	G	N	G	G	A	G	G	G	G	G	G	G	G	G	G	G	G	G	G	G	G	G	G	G	G	G	G	G	G	G	G	G	A	G
BS00067247_51	T/C	1B	298093273	+	NA	NA	NA	NA	NA	NA	T	N	T	T	C	T	T	T	T	C	T	T	T	T	T	T	T	T	T	T	T	T	T	T	T	T	T	T	T	T	T	T	T	T	T	T	T	C	T
BobWhite_c13761_242	A/G	1B	313275586	+	NA	NA	NA	NA	NA	NA	A	A	R	A	N	A	G	A	A	A	A	A	A	G	A	A	A	A	A	A	A	A	A	A	A	R	A	A	A	A	A	A	A	A	A	G	R	A	A
Kukri_c84940_106	A/G	1B	313483439	+	NA	NA	NA	NA	NA	NA	A	R	A	A	G	A	R	A	A	G	A	A	A	A	A	A	A	A	A	A	A	A	A	A	A	A	A	A	A	A	A	A	A	A	A	A	A	G	A
TA003382-0407	C/T	1B	324790666	+	NA	NA	NA	NA	NA	NA	C	T	C	C	T	C	T	Y	C	T	C	C	C	C	C	C	C	C	C	T	C	C	C	Y	T	Y	T	C	C	C	Y	Y	C	T	C	C	C	T	C
TA003390-0807	C/A	1B	324790666	+	NA	NA	NA	NA	NA	NA	C	C	C	C	C	A	C	C	A	C	C	C	C	C	C	C	C	C	C	A	C	C	C	C	C	C	C	A	C	C	C	C	C	C	C	C	C	C	C
TA003390-0894	T/C	1B	324790666	+	NA	NA	NA	NA	NA	NA	T	T	T	T	N	T	Y	T	T	T	T	T	T	T	T	T	T	T	T	Y	T	T	T	T	T	T	T	T	T	T	T	T	T	T	T	T	T	T	Y
Tdurum_contig45715_549	A/G	1B	325286201	+	NA	NA	NA	NA	NA	NA	A	R	A	A	G	A	R	A	A	G	A	A	A	A	A	A	A	A	A	A	A	A	A	A	A	R	A	G	A	A	A	A	G	A	A	A	R	G	A
Tdurum_contig45715_1246	A/G	1B	325286898	+	NA	NA	NA	NA	NA	NA	A	R	A	A	G	A	R	A	A	G	A	A	A	A	A	A	A	A	A	A	A	A	A	A	A	R	A	G	A	A	A	A	G	A	A	A	N	G	A
Excalibur_c18876_334	T/C	1B	325286917	+	NA	NA	NA	NA	NA	NA	T	Y	T	T	C	T	Y	T	T	C	T	T	T	T	T	T	T	T	T	T	T	T	T	T	T	Y	T	C	T	T	T	T	C	T	T	T	N	C	T
CAP8_c806_297	T/C	1A	297380792	+	NA	NA	NA	NA	NA	NA	T	C	T	T	C	T	C	Y	T	C	T	T	T	T	T	T	T	T	T	C	T	T	T	Y	C	Y	C	T	T	T	Y	N	T	C	T	T	T	C	T
wsnp_Ra_c21132_30487331	T/G	1B	331423967	+	NA	NA	NA	NA	NA	NA	T	K	T	T	G	T	K	T	K	G	T	T	T	T	T	T	T	T	T	T	T	T	T	T	T	K	T	G	T	T	T	T	G	T	T	T	N	G	T
wsnp_Ex_c19602_28584250	T/C	1B	334896890	+	NA	NA	NA	NA	NA	NA	T	T	T	T	T	C	T	T	Y	T	C	T	T	T	T	T	T	T	T	C	N	T	C	Y	T	T	T	T	T	Y	T	T	T	C	T	T	T	T	T
wsnp_Ku_c30982_40765254	T/G	1B	336209777	+	NA	NA	NA	NA	NA	NA	T	K	T	T	G	T	G	T	T	G	T	T	T	T	T	T	T	T	T	T	T	T	T	T	T	K	T	G	T	T	T	T	G	T	T	T	N	G	T
IACX1008	A/G	1B	342647398	+	NA	NA	NA	NA	NA	NA	A	N	A	A	G	A	R	A	A	G	A	A	A	A	A	A	A	A	A	A	A	A	A	N	A	N	A	G	A	A	R	A	G	G	A	A	G	G	A
BS00031023_51	T/G	1B	354919520	+	NA	NA	NA	NA	NA	NA	T	K	T	T	G	T	K	T	T	G	T	T	T	T	T	T	T	T	T	T	T	T	T	K	T	K	T	G	T	T	K	T	G	G	T	T	G	G	T
BS00101512_51	A/G	1B	357427427	+	NA	NA	NA	NA	NA	NA	A	G	R	G	G	G	G	G	A	G	G	A	R	G	G	A	G	G	A	G	N	G	G	A	A	A	A	A	G	G	A	A	G	A	G	A	N	G	A
Tdurum_contig51348_326	T/C	1B	363477233	+	NA	NA	NA	NA	NA	NA	T	Y	T	T	C	T	Y	T	T	C	T	T	T	T	T	T	T	T	T	T	T	T	T	T	T	T	T	T	T	T	T	T	T	T	T	T	T	C	T
IAAV1158	A/G	1B	364419020	+	NA	NA	NA	NA	NA	NA	G	G	A	R	G	A	R	A	A	G	A	R	A	A	A	G	A	G	A	A	A	A	A	A	A	R	A	A	A	G	R	A	A	A	A	A	A	G	G
wsnp_Ex_c26419_35667216	G/A	1B	364419360	+	NA	NA	NA	NA	NA	NA	A	A	G	R	A	G	A	G	G	A	G	R	G	G	G	A	G	A	G	G	G	G	G	G	G	R	G	G	G	A	R	G	G	G	G	G	G	A	A
GENE-0193_197	A/G	1B	367440899	+	NA	NA	NA	NA	NA	NA	A	R	A	A	G	A	G	A	A	G	A	A	A	A	A	A	A	A	A	A	A	A	A	A	A	A	A	A	A	A	A	A	A	A	A	A	A	G	A
wsnp_Ex_c15944_24350833	G/A	1B	381391044	+	NA	NA	NA	NA	NA	NA	G	G	R	R	G	G	A	A	R	G	A	G	A	G	G	G	G	G	G	A	G	A	R	G	G	R	G	G	R	G	G	R	G	G	A	A	G	A	R
wsnp_Ex_c21592_30743513	A/G	1A	353255664	+	NA	NA	NA	NA	NA	NA	A	A	A	A	A	A	A	A	A	A	A	G	A	A	A	A	G	A	A	A	A	A	A	A	A	R	A	A	A	A	A	A	G	A	A	R	A	A	A
wsnp_JD_c40990_29127031	A/G	1A	354934912	+	NA	NA	NA	NA	NA	NA	A	G	R	A	G	A	G	A	A	G	A	G	A	A	A	A	G	A	A	G	A	A	A	R	G	G	G	A	A	A	R	R	G	G	A	R	A	G	A
Excalibur_c17872_137	G/T	1A	355335949	+	NA	NA	NA	NA	NA	NA	G	K	K	G	G	G	G	G	G	G	G	T	G	G	G	G	T	G	G	G	G	G	G	G	G	K	G	G	G	G	G	G	T	G	G	K	G	G	G
Tdurum_contig46780_203	G/A	1B	387306139	+	NA	NA	NA	NA	NA	NA	G	N	G	G	A	G	A	G	G	A	G	G	G	G	G	G	G	G	G	G	G	G	G	G	G	G	G	G	G	G	G	G	G	G	G	G	G	A	G
wsnp_Ex_rep_c103087_88123733	T/C	1A	369696931	+	NA	NA	NA	NA	NA	NA	T	T	T	T	T	T	T	T	T	T	T	C	T	T	T	T	C	T	T	T	T	T	T	T	T	Y	T	T	T	T	T	T	C	T	T	Y	T	T	T
wsnp_Ex_rep_c101414_86781128	T/C	1A	370107175	+	NA	NA	NA	NA	NA	NA	T	T	T	T	T	T	T	T	T	T	T	C	T	T	T	T	C	T	T	T	T	T	T	T	T	Y	T	T	T	T	T	T	C	T	T	Y	T	T	T
BS00021947_51	C/T	1B	406042914	+	NA	NA	NA	NA	NA	NA	C	Y	C	C	T	C	T	C	C	T	C	C	C	C	C	C	C	C	C	C	C	C	C	C	C	Y	C	T	C	C	C	C	T	C	C	C	Y	C	C
Tdurum_contig43910_687	A/G	1B	408666524	+	NA	NA	NA	NA	NA	NA	A	R	A	A	G	A	G	A	A	G	A	A	A	A	A	A	A	A	A	A	A	A	A	A	A	R	A	G	A	A	A	A	G	A	A	A	N	A	A
RAC875_rep_c106667_302	A/G	1B	409629756	+	NA	NA	NA	NA	NA	NA	A	A	R	A	G	A	G	A	N	G	G	A	A	A	A	A	A	N	A	R	A	A	A	A	A	A	A	A	A	A	A	A	A	A	A	G	A	A	A
RAC875_c12808_182	T/G	1A	382233025	+	NA	NA	NA	NA	NA	NA	G	K	G	T	T	T	K	T	T	T	G	T	G	G	T	T	T	G	T	G	K	T	G	T	T	T	T	T	K	T	T	T	T	T	T	K	T	T	K
BS00022581_51	G/T	1B	413985886	+	NA	NA	NA	NA	NA	NA	G	K	G	G	T	G	T	G	G	T	G	G	G	G	G	G	G	G	G	G	G	G	G	G	G	K	G	T	G	G	G	G	T	G	G	G	N	G	G
Kukri_c12165_1148	T/C	1B	421097315	+	NA	NA	NA	NA	NA	NA	C	N	C	T	T	T	N	T	T	T	C	T	C	C	T	T	T	C	T	C	C	T	C	T	T	T	T	T	N	T	T	T	T	T	T	N	T	T	N
BS00038929_51	T/C	1B	424076006	+	NA	NA	NA	NA	NA	NA	T	Y	T	T	C	T	C	T	T	C	T	T	T	T	T	T	T	T	T	T	T	T	T	T	T	T	T	T	T	T	T	T	T	T	T	T	T	T	T
BS00075663_51	G/A	1B	424077084	+	NA	NA	NA	NA	NA	NA	G	R	G	G	A	G	A	G	G	A	G	G	G	G	G	G	G	G	G	G	G	G	G	G	G	G	G	G	G	G	G	G	G	G	G	G	G	G	G
Tdurum_contig28305_106	G/A	1B	426964499	+	NA	NA	NA	NA	NA	NA	G	R	G	R	G	G	R	G	G	G	A	G	A	A	G	G	A	G	G	G	R	A	A	R	G	G	A	G	A	G	G	A	G	G	A	A	G	A	G
BS00093841_51	A/G	1B	428069220	+	NA	NA	NA	NA	NA	NA	A	A	N	A	A	G	A	A	N	A	A	R	A	A	A	A	A	A	G	G	R	A	A	N	G	G	A	G	A	A	R	A	G	G	A	A	G	A	A
BS00012051_51	T/C	1B	433601175	+	NA	NA	NA	NA	NA	NA	T	Y	T	Y	T	T	T	T	T	T	C	T	C	C	T	T	C	T	T	T	Y	C	C	Y	T	T	C	T	C	T	T	C	T	T	C	C	T	C	T
BS00022324_51	A/C	1B	439129964	+	NA	NA	NA	NA	NA	NA	A	M	A	A	A	A	A	A	A	A	A	A	A	A	A	A	A	A	A	A	A	A	A	A	A	M	A	C	A	A	A	A	C	A	A	A	C	A	A
wsnp_CAP11_c631_419930	T/C	1B	443563423	+	NA	NA	NA	NA	NA	NA	T	Y	T	Y	T	T	T	T	T	T	C	T	C	C	T	T	C	T	T	T	Y	C	C	T	T	Y	C	C	C	T	T	C	C	T	C	C	C	N	T
BS00022133_51	C/A	1B	443997670	+	NA	NA	NA	NA	NA	NA	C	M	C	M	C	C	C	C	C	C	A	C	A	A	C	C	A	C	C	C	M	A	A	M	C	C	A	C	A	C	C	A	C	C	A	A	C	A	C
Ra_c71978_532	C/T	1B	443998475	+	NA	NA	NA	NA	NA	NA	C	Y	Y	C	C	T	T	C	Y	T	C	T	C	C	C	C	C	C	C	T	Y	C	T	C	C	C	C	T	C	T	C	C	C	C	C	C	C	Y	Y
BS00073530_51	T/C	1B	444862983	+	NA	NA	NA	NA	NA	NA	T	Y	Y	T	T	T	Y	T	Y	T	T	Y	T	T	T	T	T	T	C	T	Y	T	T	Y	C	C	T	C	T	T	T	T	C	N	T	T	C	T	T
wsnp_Ex_rep_c67036_65492436	G/A	1B	445432515	+	NA	NA	NA	NA	NA	NA	G	G	G	G	G	G	R	G	G	G	G	G	G	G	G	G	G	G	G	G	G	G	G	G	G	G	G	G	G	G	R	G	G	A	G	G	G	G	G
wsnp_Ra_c8484_14372815	T/C	1A	427818442	+	NA	NA	NA	NA	NA	NA	T	T	T	T	T	T	Y	T	T	T	T	T	T	T	T	T	T	T	T	T	T	T	T	T	T	T	T	T	T	T	Y	T	T	C	T	T	Y	T	T
wsnp_Ra_c8506_14401408	C/T	1B	445434014	+	NA	NA	NA	NA	NA	NA	C	C	N	C	C	C	C	C	C	C	T	C	C	C	C	C	T	C	C	C	C	C	C	C	C	C	C	C	C	C	N	C	C	T	C	C	C	C	C
BS00073132_51	A/G	1B	447165486	+	NA	NA	NA	NA	NA	NA	A	R	R	A	A	A	A	A	N	A	A	R	A	A	A	A	A	A	G	A	R	A	A	N	G	R	A	A	A	A	A	A	A	A	A	A	A	A	A
BS00032364_51	G/A	1B	447166744	+	NA	NA	NA	NA	NA	NA	G	R	R	G	G	G	R	G	R	G	G	R	G	G	G	G	G	G	A	G	R	G	G	R	A	A	G	A	G	G	R	G	A	A	G	G	A	G	G
Tdurum_contig70304_781	A/G	1B	447323257	+	NA	NA	NA	NA	NA	NA	A	A	A	A	A	A	R	A	A	A	A	A	A	A	A	A	A	A	A	A	A	A	A	A	A	R	A	G	A	A	R	A	G	G	A	A	G	A	A
wsnp_JD_c4485_5618761	C/T	1B	448300214	+	NA	NA	NA	NA	NA	NA	C	C	C	C	C	C	Y	C	C	C	C	C	C	C	C	C	C	C	C	C	C	C	C	C	C	Y	C	T	C	C	Y	C	T	T	C	C	T	C	C
RFL_Contig5706_1294	T/C	1A	431016211	+	NA	NA	NA	NA	NA	NA	T	T	T	T	T	T	Y	T	T	T	T	T	T	T	T	T	T	T	T	T	T	T	T	T	T	Y	T	C	T	T	Y	T	C	C	T	T	C	T	T
wsnp_Ku_c4951_8856170	A/G	1B	449134824	+	NA	NA	NA	NA	NA	NA	A	A	A	A	A	A	R	A	A	A	A	A	A	A	A	A	A	A	A	A	A	A	A	A	A	R	A	G	A	A	R	A	G	G	A	A	G	A	A
wsnp_Ku_c4962_8872507	T/C	1B	449134824	+	NA	NA	NA	NA	NA	NA	T	T	T	T	T	T	T	T	C	T	T	T	T	T	C	C	T	Y	T	C	Y	T	C	T	T	T	T	T	T	T	C	T	T	T	T	C	N	T	Y
wsnp_Ex_c52474_56060204	G/A	1B	450610961	+	NA	NA	NA	NA	NA	NA	G	R	R	G	G	G	A	G	R	G	G	R	G	G	G	G	G	G	A	G	R	G	G	R	A	A	G	A	G	G	R	G	A	A	G	G	A	G	G
wsnp_Ex_c22006_31180883	G/A	1B	451076876	+	NA	NA	NA	NA	NA	NA	G	N	R	G	G	G	A	G	R	G	G	R	G	G	G	G	G	G	A	G	R	G	G	R	A	A	G	A	G	G	R	G	A	A	G	G	A	G	G
wsnp_Ex_c22006_31181239	C/T	1B	451077232	+	NA	NA	NA	NA	NA	NA	C	T	Y	C	C	C	T	C	Y	C	C	Y	C	C	C	C	C	C	T	C	Y	C	C	Y	T	T	C	T	C	C	Y	C	T	T	C	C	T	C	C
RAC875_rep_c104557_1245	T/C	1A	434425738	+	NA	NA	NA	NA	NA	NA	C	N	C	T	T	T	T	T	N	T	C	T	N	C	T	T	T	C	T	C	N	T	C	T	T	N	T	T	C	T	T	T	T	T	T	C	N	T	N
Ku_c6201_2890	G/A	1B	452316810	+	NA	NA	NA	NA	NA	NA	A	R	R	R	A	A	G	A	R	A	G	R	G	G	A	A	G	A	G	A	G	G	G	G	G	G	G	G	G	A	R	G	G	G	G	G	G	G	A
Ku_c23960_333	C/T	1A	438366049	+	NA	NA	NA	NA	NA	NA	T	N	T	C	C	C	N	C	N	C	T	C	Y	T	C	C	C	T	C	T	Y	C	T	C	C	Y	C	C	Y	C	C	C	C	C	C	T	Y	N	N
BS00069723_51	T/G	1B	456253736	+	NA	NA	NA	NA	NA	NA	G	K	G	K	G	T	T	G	G	G	T	G	T	T	G	G	T	G	G	T	K	T	T	K	G	K	T	T	T	G	K	T	T	T	T	T	T	T	G
wsnp_Ex_c3681_6715277	A/C	1B	456975729	+	NA	NA	NA	NA	NA	NA	A	M	A	M	A	A	C	A	A	A	C	A	C	C	A	A	C	A	A	A	N	C	C	M	A	M	C	C	C	A	M	C	C	A	C	C	C	C	A
wsnp_Ex_c2025_3799847	A/C	1B	456976027	+	NA	NA	NA	NA	NA	NA	C	N	C	N	C	C	A	C	C	C	A	C	A	A	C	C	A	C	C	C	A	A	A	M	C	N	A	A	A	C	N	A	A	C	A	A	A	A	C
wsnp_Ra_c2027_3943938	T/C	1B	456977106	+	NA	NA	NA	NA	NA	NA	T	Y	T	Y	T	T	C	T	T	T	C	T	C	C	T	T	C	T	T	T	N	C	C	Y	T	Y	C	C	C	T	Y	C	C	T	C	C	C	C	T
Ra_c3083_982	G/A	1B	457320771	+	NA	NA	NA	NA	NA	NA	G	R	G	R	G	G	A	G	G	G	A	G	A	A	G	G	A	G	G	G	R	A	A	N	G	R	A	A	A	G	R	A	A	G	A	A	A	A	G
IAAV5704	C/T	1B	457460501	+	NA	NA	NA	NA	NA	NA	C	C	N	C	C	T	C	C	Y	C	C	N	C	C	C	C	C	C	C	T	N	C	C	Y	T	Y	C	C	C	C	C	C	C	T	C	C	C	C	C
wsnp_CAP7_c940_480745	G/A	1B	457460501	+	NA	NA	NA	NA	NA	NA	G	G	R	G	G	A	G	G	R	G	G	R	G	G	G	G	G	G	G	A	R	G	G	R	A	R	G	G	G	G	G	G	G	A	G	G	G	G	G
BS00095568_51	C/T	1B	470000695	+	NA	NA	NA	NA	NA	NA	C	C	Y	C	C	C	C	C	Y	C	C	Y	C	C	C	C	C	C	C	C	Y	C	C	Y	T	Y	C	C	C	C	C	C	C	T	C	C	C	C	C
Tdurum_contig60052_184	C/T	1B	473529087	+	NA	NA	NA	NA	NA	NA	C	Y	Y	C	C	T	C	C	Y	C	C	Y	C	C	C	C	C	C	C	T	Y	C	C	Y	T	T	C	T	C	C	Y	C	T	T	C	C	T	C	C
Tdurum_contig44255_814	T/C	1B	476019745	+	NA	NA	NA	NA	NA	NA	T	Y	T	T	T	T	T	T	T	T	T	T	T	T	T	T	T	T	T	T	T	T	T	T	T	Y	T	C	T	T	Y	T	C	T	T	T	C	T	T
GENE-0142_178	A/G	1B	476034037	+	NA	NA	NA	NA	NA	NA	A	R	A	A	A	A	A	A	A	A	A	A	A	A	A	A	A	A	A	A	A	A	A	A	A	R	A	G	A	A	R	A	G	A	A	A	G	A	A
CAP7_c3456_113	C/T	1B	476034786	+	NA	NA	NA	NA	NA	NA	C	Y	C	C	C	C	C	C	C	C	C	C	C	C	C	C	C	C	C	C	C	C	C	C	C	Y	C	T	C	C	Y	C	T	C	C	C	T	C	C
BS00023142_51	T/C	1B	476879956	+	NA	NA	NA	NA	NA	NA	T	Y	T	T	T	T	T	T	T	T	T	T	T	T	T	T	T	T	T	T	T	T	T	T	T	Y	T	C	T	T	Y	T	C	T	T	T	C	T	T
BS00034925_51	A/C	1B	477393876	+	NA	NA	NA	NA	NA	NA	A	M	A	A	A	A	A	A	A	A	A	A	A	A	A	A	A	A	A	A	A	A	A	A	A	M	A	C	A	A	M	A	C	A	A	A	C	A	A
Tdurum_contig28316_243	C/T	1B	477394075	+	NA	NA	NA	NA	NA	NA	C	C	C	C	C	C	C	C	C	C	C	C	C	C	C	C	C	C	C	C	C	C	C	C	C	C	C	T	C	C	C	C	T	C	C	C	T	C	C
wsnp_BE446240B_Ta_2_3	T/C	1B	477416560	+	NA	NA	NA	NA	NA	NA	T	Y	T	T	T	T	T	T	T	T	T	T	T	T	T	T	T	T	T	T	T	T	T	T	T	Y	T	C	T	T	Y	T	C	T	T	T	C	T	T
Ra_c68984_1882	G/A	1B	480974251	+	NA	NA	NA	NA	NA	NA	G	G	R	G	G	A	G	G	R	G	G	R	G	G	G	G	G	G	G	A	R	G	G	A	A	A	G	A	G	G	N	G	A	A	G	G	A	G	G
wsnp_Ex_c20899_30011827	A/G	1B	482178815	+	NA	NA	NA	NA	NA	NA	A	N	A	G	G	G	G	A	R	G	A	A	R	A	G	A	A	G	A	A	A	G	A	R	G	A	G	G	A	G	A	G	A	A	G	A	A	G	A
RAC875_c87890_234	C/T	1A	463219426	+	NA	NA	NA	NA	NA	NA	C	C	Y	C	C	C	T	C	C	C	C	C	C	C	C	C	T	C	C	C	C	C	C	C	C	C	C	C	C	C	C	C	C	C	C	C	C	C	C
IACX3408	T/G	1B	489133946	+	NA	NA	NA	NA	NA	NA	T	T	K	T	T	G	T	T	K	T	T	K	T	T	T	T	T	T	T	G	K	T	T	K	G	K	T	T	T	T	T	T	T	T	T	T	T	T	T
BS00041355_51	T/C	1B	489994163	+	NA	NA	NA	NA	NA	NA	T	T	Y	T	T	C	T	T	Y	T	T	Y	T	T	T	T	T	T	T	C	Y	T	T	C	C	Y	T	C	T	T	T	T	T	T	T	T	T	T	T
tplb0024i15_1754	T/C	1B	491087389	+	NA	NA	NA	NA	NA	NA	T	T	Y	T	T	C	T	T	Y	T	T	T	T	T	T	T	T	T	T	C	Y	T	T	C	C	T	T	C	T	T	T	T	T	T	T	T	T	T	T
BS00022920_51	T/C	1B	492787385	+	NA	NA	NA	NA	NA	NA	T	Y	Y	T	T	T	T	T	Y	T	T	T	T	T	T	T	T	T	T	T	Y	T	T	C	C	Y	C	C	T	T	Y	C	C	C	T	T	C	T	T
IAAV6731	C/A	1B	493867952	+	NA	NA	NA	NA	NA	NA	C	C	M	C	C	C	C	C	M	C	C	C	C	C	C	C	C	C	C	C	M	C	C	A	A	M	A	A	C	C	M	A	A	A	C	C	A	C	C
Excalibur_c5218_75	C/T	1B	497799229	+	NA	NA	NA	NA	NA	NA	C	C	Y	C	C	C	C	C	N	C	C	C	C	C	C	C	C	C	C	C	Y	C	C	T	T	N	T	T	C	C	Y	T	T	T	C	C	T	C	C
BobWhite_rep_c49207_243	T/C	1A	473011615	+	NA	NA	NA	NA	NA	NA	T	Y	T	T	T	T	T	T	T	C	T	C	T	T	T	T	C	T	T	T	T	T	T	Y	C	C	C	T	T	T	Y	C	C	T	T	Y	T	T	T
Ra_c58315_265	A/G	1A	473637106	+	NA	NA	NA	NA	NA	NA	A	R	R	A	A	A	A	A	A	G	A	G	R	G	A	A	G	G	A	A	R	A	G	R	G	G	G	A	R	A	R	G	G	A	A	G	A	A	R
TA003900-0407	C/A	1B	501366196	+	NA	NA	NA	NA	NA	NA	C	M	M	C	C	C	C	C	M	C	C	C	C	C	C	C	C	C	C	C	M	C	C	A	A	M	A	A	C	C	M	A	A	A	C	C	A	C	C
Kukri_c4412_383	A/G	1B	508394037	+	NA	NA	NA	NA	NA	NA	A	A	R	A	A	A	A	A	R	A	A	A	A	A	A	A	A	A	A	A	N	A	A	G	G	R	G	G	A	A	R	G	G	G	A	A	G	A	A
BS00087600_51	C/T	1A	481654937	+	NA	NA	NA	NA	NA	NA	T	T	C	C	T	C	T	C	C	T	T	T	C	C	C	C	T	C	C	T	C	C	C	T	T	N	T	C	C	C	Y	T	T	T	C	C	Y	C	C
BS00087601_51	G/A	1A	481655105	+	NA	NA	NA	NA	NA	NA	G	A	G	G	A	G	R	G	R	G	A	G	G	G	G	G	G	G	G	G	G	G	G	G	G	G	G	G	G	G	R	G	G	G	G	G	A	G	G
Tdurum_contig60509_232	C/T	1B	510980525	+	NA	NA	NA	NA	NA	NA	C	C	Y	C	C	T	C	C	Y	C	C	C	C	C	C	C	C	C	C	T	Y	C	C	T	T	Y	T	T	C	C	Y	T	T	T	C	C	T	C	C
wsnp_Ra_c29782_39115548	C/T	1B	510980741	+	NA	NA	NA	NA	NA	NA	C	Y	Y	C	C	T	C	C	Y	C	C	C	C	C	C	C	C	C	C	T	N	C	C	T	T	Y	T	T	C	C	Y	T	T	T	C	C	T	C	C
wsnp_Ex_c56866_58816359	G/T	1B	511213088	+	NA	NA	NA	NA	NA	NA	G	K	G	G	G	G	G	G	G	G	G	G	K	T	G	G	G	G	G	G	G	T	G	T	G	K	T	G	G	G	K	T	G	T	T	G	G	T	G
Kukri_c13188_256	T/C	1B	511213138	+	NA	NA	NA	NA	NA	NA	T	Y	Y	T	T	C	T	T	Y	T	T	T	T	T	T	T	T	T	T	C	Y	T	T	C	C	Y	C	C	T	T	Y	C	C	C	T	T	C	T	T
wsnp_Ra_c19148_28288923	C/T	1B	511449070	+	NA	NA	NA	NA	NA	NA	C	Y	Y	C	C	T	C	C	Y	C	C	C	C	C	C	C	C	C	C	T	Y	C	C	T	T	Y	T	T	C	C	Y	T	T	T	C	C	T	C	C
IACX10809	C/T	1B	518180156	+	NA	NA	NA	NA	NA	NA	C	Y	C	C	C	C	C	C	C	C	C	C	C	C	C	C	C	C	C	C	C	C	C	T	C	N	T	C	C	C	Y	T	T	T	C	C	T	C	C
Excalibur_c49421_443	T/C	1B	520522333	+	NA	NA	NA	NA	NA	NA	C	Y	T	T	T	T	Y	T	T	T	C	T	T	T	T	T	T	T	T	C	T	T	T	T	T	Y	T	T	T	T	Y	T	T	T	T	Y	C	Y	T
Excalibur_rep_c103109_88	G/T	1A	487012068	+	NA	NA	NA	NA	NA	NA	G	K	K	G	G	G	G	G	K	G	G	G	G	G	G	G	T	G	G	G	N	G	G	T	T	K	T	T	G	G	K	T	T	T	G	G	T	G	G
wsnp_Ex_c53976_57027635	C/T	1B	520525712	+	NA	NA	NA	NA	NA	NA	C	Y	Y	C	C	C	C	C	Y	C	C	C	C	C	C	C	T	C	C	C	Y	C	C	T	T	Y	T	T	C	C	Y	T	T	T	C	C	T	C	C
wsnp_Ra_c5088_9081927	C/T	1B	520527854	+	NA	NA	NA	NA	NA	NA	C	Y	Y	C	C	C	C	C	Y	C	C	C	C	C	C	C	T	C	C	C	N	C	C	C	T	C	C	T	C	C	C	C	C	C	C	C	C	C	C
IAAV5406	C/T	1A	487311447	+	NA	NA	NA	NA	NA	NA	T	Y	C	C	C	C	Y	C	C	C	T	C	C	C	C	C	C	C	C	T	C	C	C	C	C	Y	C	C	C	C	Y	C	C	C	C	Y	T	Y	C
Kukri_c22155_1010	T/C	1B	520925956	+	NA	NA	NA	NA	NA	NA	T	T	Y	T	T	T	T	T	Y	T	T	T	T	T	T	T	C	T	T	T	Y	T	T	C	C	Y	C	C	T	T	Y	C	C	C	T	T	C	T	T
CAP7_c12162_251	A/G	1B	521218935	+	NA	NA	NA	NA	NA	NA	A	A	R	A	A	A	A	A	R	A	A	A	A	A	A	A	G	A	A	A	R	A	A	G	G	R	G	G	A	A	R	G	G	G	A	A	G	A	A
Tdurum_contig50473_889	A/G	1B	521225011	+	NA	NA	NA	NA	NA	NA	A	R	R	A	A	A	A	A	R	A	A	A	A	A	A	A	G	A	A	A	A	A	A	G	G	R	G	G	A	A	R	G	G	G	A	A	G	A	A
BS00009270_51	T/G	1B	524154117	+	NA	NA	NA	NA	NA	NA	T	T	T	T	T	T	T	T	T	T	T	T	T	T	T	T	T	T	T	T	T	T	T	G	T	G	T	G	T	T	G	T	G	G	T	T	G	T	T
wsnp_Ex_c1600_3051075	T/G	1B	524154547	+	NA	NA	NA	NA	NA	NA	T	T	T	T	T	T	T	T	T	T	T	T	T	T	T	T	T	T	T	T	T	T	T	G	T	K	G	T	T	T	N	G	G	G	T	T	G	T	T
Ra_c25590_1406	T/C	1B	527001385	+	NA	NA	NA	NA	NA	NA	T	Y	T	T	T	T	T	T	T	T	T	T	T	T	T	T	T	T	T	T	T	T	T	C	T	Y	C	T	T	T	Y	C	C	C	T	T	C	T	T
wsnp_Ex_c1495_2864718	C/T	1B	527001676	+	NA	NA	NA	NA	NA	NA	C	Y	C	C	C	C	C	C	C	C	C	C	C	C	C	C	C	C	C	C	C	C	C	T	C	Y	T	C	C	C	Y	T	T	T	C	C	T	C	C
CAP12_c424_402	C/T	1B	529855076	+	NA	NA	NA	NA	NA	NA	C	C	C	C	C	C	C	C	C	C	C	C	C	C	C	C	C	C	C	C	C	C	C	T	C	Y	T	C	C	C	Y	T	T	T	C	C	T	C	C
BS00036362_51	A/G	1B	530478404	+	NA	NA	NA	NA	NA	NA	A	R	A	A	A	A	A	A	A	A	A	A	A	A	A	A	A	A	A	A	A	A	A	G	A	R	G	A	A	A	R	G	G	G	A	A	G	A	A
Tdurum_contig31102_299	A/G	1B	530478679	+	NA	NA	NA	NA	NA	NA	A	R	A	A	A	A	A	A	A	A	A	A	A	A	A	A	A	A	A	A	A	A	A	G	A	R	G	A	A	A	R	G	G	G	A	A	G	A	A
wsnp_BG606586B_Ta_2_13	G/A	1B	530480960	+	NA	NA	NA	NA	NA	NA	G	R	G	G	G	G	G	G	G	G	G	G	G	G	G	G	G	G	G	G	G	G	G	A	G	R	A	G	G	G	R	A	A	A	G	G	A	G	G
Kukri_c559_193	G/A	1B	530668748	+	NA	NA	NA	NA	NA	NA	G	R	G	G	G	G	G	G	G	G	G	G	G	G	G	G	G	G	G	G	G	G	G	A	G	R	A	G	G	G	R	A	A	A	G	G	A	G	G
IACX11047	T/C	1B	532163293	+	NA	NA	NA	NA	NA	NA	T	Y	Y	Y	T	T	T	T	Y	C	C	Y	T	C	T	C	T	T	T	C	C	C	C	C	C	Y	C	T	C	C	C	C	C	C	C	T	N	C	Y
BS00032112_51	C/T	1A	494446871	+	NA	NA	NA	NA	NA	NA	C	C	Y	C	C	C	C	C	C	T	C	C	T	T	C	C	C	T	C	C	C	C	C	T	T	T	T	C	C	C	C	T	C	T	C	T	C	Y	C
RFL_Contig4977_2333	A/G	1B	535546039	+	NA	NA	NA	NA	NA	NA	A	R	A	A	A	A	A	A	A	A	A	A	A	A	A	A	A	A	A	A	A	A	A	G	A	R	G	A	A	A	R	G	G	G	A	A	G	A	A
CAP12_c1129_220	G/A	1B	535797734	+	NA	NA	NA	NA	NA	NA	G	G	G	G	G	G	G	G	G	G	G	G	G	G	G	G	G	G	G	G	G	G	G	A	G	G	A	G	G	G	G	A	A	A	G	G	A	G	G
wsnp_BG274294B_Ta_2_3	C/T	1B	543012417	+	NA	NA	NA	NA	NA	NA	C	T	C	Y	C	T	C	C	C	C	T	C	Y	T	C	T	C	C	C	T	Y	C	T	C	C	C	C	C	T	C	Y	C	C	C	C	T	C	T	Y
wsnp_Ex_c7451_12757458	A/G	1B	543081612	+	NA	NA	NA	NA	NA	NA	A	G	R	A	G	A	A	A	R	A	G	A	R	A	G	G	A	G	A	A	R	A	A	R	A	R	A	G	A	A	G	A	G	G	A	G	G	A	G
Tdurum_contig83770_218	T/C	1B	543473882	+	NA	NA	NA	NA	NA	NA	T	T	T	T	T	T	T	T	T	T	T	T	T	T	T	T	T	T	T	T	T	T	T	T	T	T	T	C	T	C	T	T	T	T	T	T	T	T	T
IACX5960	T/C	1A	500563480	+	NA	NA	NA	NA	NA	NA	T	Y	T	T	T	T	T	T	T	T	T	T	T	T	T	T	T	T	T	T	T	T	T	T	T	Y	T	T	T	T	Y	T	T	T	T	C	C	C	T
IAAV3567	G/A	1B	545207115	+	NA	NA	NA	NA	NA	NA	G	G	A	G	G	A	G	G	R	G	G	G	G	G	G	G	G	G	G	G	G	G	G	G	G	G	G	G	G	G	G	G	G	G	G	G	G	G	G
wsnp_Ku_c35090_44349446	G/A	1B	545644564	+	NA	NA	NA	NA	NA	NA	G	G	G	G	G	G	G	G	G	G	G	G	G	G	G	G	G	G	G	G	R	G	A	G	G	G	G	G	G	G	G	G	G	G	G	A	G	G	R
wsnp_Ku_c15214_23756800	C/T	1A	503312313	+	NA	NA	NA	NA	NA	NA	T	T	Y	C	T	C	C	C	Y	T	T	C	T	T	C	C	T	T	T	T	C	C	C	N	T	T	T	T	C	C	Y	T	T	C	C	T	T	C	C
Ex_c402_1223	G/T	1B	548623111	+	NA	NA	NA	NA	NA	NA	G	G	K	G	G	T	G	G	G	G	G	G	G	G	G	G	G	G	G	G	G	G	G	G	G	G	G	G	G	G	G	G	G	G	G	G	G	G	G
wsnp_Ex_c4024_7278036	A/G	1B	548623347	+	NA	NA	NA	NA	NA	NA	A	R	G	R	A	A	A	A	A	A	G	A	A	A	G	A	A	G	A	A	A	A	A	A	G	R	G	A	A	G	A	R	A	G	A	A	A	A	A
Tdurum_contig42797_2922	A/G	1B	548624462	+	NA	NA	NA	NA	NA	NA	A	A	G	A	A	G	A	A	R	A	A	A	A	A	A	A	A	A	A	A	N	A	A	A	A	A	A	G	A	G	A	A	A	A	A	A	A	A	A
wsnp_Ku_c23096_32987510	A/G	1B	548626957	+	NA	NA	NA	NA	NA	NA	A	A	G	A	A	G	A	A	R	A	A	A	A	A	A	A	A	A	A	A	A	A	A	A	A	A	A	G	A	A	A	A	A	A	A	A	A	A	A
Ku_c4348_862	C/T	1B	548674763	+	NA	NA	NA	NA	NA	NA	C	C	Y	C	C	T	C	C	C	C	C	C	C	C	C	C	C	C	C	C	C	C	C	C	C	C	C	C	C	C	C	C	C	C	C	C	C	C	C
Tdurum_contig42749_3287	A/G	1B	548675661	+	NA	NA	NA	NA	NA	NA	A	A	G	A	A	G	A	A	R	A	A	A	A	A	A	A	A	A	A	A	R	A	A	A	A	A	A	G	A	G	A	A	A	A	A	A	A	A	A
RAC875_rep_c109215_398	T/C	1B	548895975	+	NA	NA	NA	NA	NA	NA	T	T	C	T	T	C	T	T	C	T	T	T	T	T	T	T	T	T	T	T	N	T	T	T	T	T	T	C	T	C	T	T	T	T	T	T	T	T	T
Kukri_c66451_128	A/C	1B	548902866	+	NA	NA	NA	NA	NA	NA	A	A	M	A	A	C	A	A	A	A	A	A	A	A	A	A	A	A	A	A	A	A	A	A	A	A	A	A	A	C	A	A	A	A	A	A	A	A	A
GENE-0120_397	A/C	1B	551013009	+	NA	NA	NA	NA	NA	NA	A	A	M	A	A	A	A	A	M	A	A	A	A	A	A	A	A	A	A	A	M	A	A	A	A	A	A	C	A	A	A	A	A	A	A	A	A	A	A
BS00067769_51	T/C	1B	554137189	+	NA	NA	NA	NA	NA	NA	T	Y	T	T	T	T	T	T	T	T	T	T	T	T	T	T	T	T	T	T	T	T	T	C	C	Y	C	T	T	T	Y	C	C	C	T	T	C	T	T
wsnp_Ex_rep_c101231_86636951	T/C	1B	555294342	+	NA	NA	NA	NA	NA	NA	T	N	T	T	T	T	T	T	T	T	T	T	T	T	T	T	T	T	T	T	T	T	T	C	C	Y	C	T	T	T	T	C	C	C	T	T	C	T	T
RAC875_c16391_426	A/G	1A	508555108	+	NA	NA	NA	NA	NA	NA	A	R	A	A	A	A	A	A	A	A	A	A	A	A	A	A	A	A	A	A	A	A	A	G	G	R	G	A	A	G	R	G	G	G	A	A	G	A	A
wsnp_Ex_c39616_46871127	G/A	1B	562375003	+	NA	NA	NA	NA	NA	NA	G	G	R	G	G	N	G	G	G	G	G	G	G	G	G	G	G	G	G	G	G	G	G	G	G	G	G	G	G	A	G	G	G	G	G	G	G	G	G
BS00063092_51	A/C	1B	563307003	+	NA	NA	NA	NA	NA	NA	A	A	M	A	A	M	A	A	A	A	A	A	A	A	A	A	A	A	A	A	M	A	A	A	A	A	A	A	A	C	A	A	A	A	A	A	A	A	A
BS00076405_51	T/G	1B	563537124	+	NA	NA	NA	NA	NA	NA	T	T	K	T	T	K	T	T	T	T	T	T	T	T	T	T	T	T	T	T	K	T	T	T	T	T	T	T	T	G	T	T	T	T	T	T	T	T	T
wsnp_Ex_c1997_3755945	A/C	1A	514137620	+	NA	NA	NA	NA	NA	NA	A	M	A	A	A	A	A	C	A	A	C	C	A	A	A	A	A	A	A	A	A	A	A	N	C	C	C	C	A	A	A	C	A	A	A	C	C	A	A
Tdurum_contig8158_269	G/A	1B	564162696	+	NA	NA	NA	NA	NA	NA	A	G	R	G	G	G	G	G	R	G	G	G	G	G	G	G	G	G	G	G	R	G	G	G	G	G	G	G	G	G	G	G	A	G	G	G	G	G	G
RAC875_c55891_659	A/G	1B	564909183	+	NA	NA	NA	NA	NA	NA	G	A	A	A	A	A	A	A	R	A	A	A	A	A	A	A	A	A	A	A	R	A	A	A	A	A	A	A	A	A	A	A	G	A	A	A	A	A	A
Excalibur_c14911_976	T/C	1B	565669864	+	NA	NA	NA	NA	NA	NA	C	T	Y	T	T	N	T	T	Y	T	T	T	T	T	T	T	T	T	T	T	N	T	T	T	T	T	T	T	T	T	T	T	C	T	T	T	T	T	T
RAC875_c8088_61	A/G	1B	565671145	+	NA	NA	NA	NA	NA	NA	G	G	R	A	N	A	R	A	G	A	A	G	A	R	A	R	G	A	G	A	A	G	A	R	A	A	A	A	A	A	R	A	R	R	G	A	A	A	A
Kukri_c7770_176	G/A	1B	566603683	+	NA	NA	NA	NA	NA	NA	G	R	G	G	G	R	G	G	G	A	G	G	G	G	G	G	G	G	G	G	R	G	G	G	G	G	G	G	G	A	G	G	G	G	G	G	G	G	G
Tdurum_contig47550_699	C/T	1B	566603683	+	NA	NA	NA	NA	NA	NA	C	Y	C	C	C	Y	C	C	C	T	C	C	C	C	C	C	C	C	C	C	Y	C	C	C	C	C	C	C	C	T	C	C	C	C	C	C	C	C	C
Kukri_c15391_468	G/A	1B	566831462	+	NA	NA	NA	NA	NA	NA	A	G	G	G	G	R	G	G	R	G	G	G	G	G	G	G	G	G	G	G	G	G	G	A	A	R	A	G	G	G	R	A	A	A	G	A	A	G	G
wsnp_Ex_c13109_20725640	T/C	1B	568525217	+	NA	NA	NA	NA	NA	NA	C	T	T	Y	T	Y	T	T	Y	T	C	T	Y	C	T	T	T	T	T	T	Y	T	C	T	T	T	T	T	C	T	T	T	C	T	T	C	T	C	T
wsnp_Ex_c23235_32471767	C/T	1B	568568322	+	NA	NA	NA	NA	NA	NA	T	C	C	Y	C	Y	C	C	Y	C	T	C	Y	T	C	C	C	C	C	C	Y	C	T	C	C	C	C	C	T	C	C	C	T	C	C	T	C	T	C
BS00022788_51	C/A	1A	516786258	+	NA	NA	NA	NA	NA	NA	N	C	C	C	C	N	C	C	C	C	A	N	C	C	C	C	C	C	C	A	C	C	C	C	C	M	C	C	C	C	C	C	A	C	C	A	M	C	C
wsnp_Ex_c23230_32466568	A/C	1B	568968245	+	NA	NA	NA	NA	NA	NA	C	A	A	M	A	M	A	A	M	A	C	A	M	C	A	A	A	A	A	A	M	A	C	A	A	A	A	A	C	A	A	A	C	A	A	C	A	C	A
wsnp_CAP11_c287_244799	T/C	1B	570023870	+	NA	NA	NA	NA	NA	NA	C	T	T	Y	T	Y	T	T	Y	T	C	T	N	C	T	T	T	T	T	T	C	T	C	T	T	T	T	T	C	T	T	T	C	T	T	C	T	C	T
wsnp_Ex_rep_c107911_91350930	C/T	1B	570277109	+	NA	NA	NA	NA	NA	NA	T	C	C	Y	C	C	C	C	Y	C	T	C	Y	T	C	C	C	C	C	C	Y	C	T	C	C	C	C	C	T	C	C	C	T	C	C	T	C	T	C
wsnp_Ex_c15611_23929128	G/T	1B	570840751	+	NA	NA	NA	NA	NA	NA	T	G	G	G	G	N	G	G	K	G	G	G	G	G	G	G	G	G	G	G	G	G	G	G	G	G	G	G	G	G	G	G	T	G	G	G	G	G	G
wsnp_Ex_c5101_9053178	C/T	1B	570841270	+	NA	NA	NA	NA	NA	NA	T	C	C	C	C	C	C	C	Y	C	C	C	C	C	C	C	C	C	C	C	C	C	C	C	C	C	C	C	C	C	C	C	T	C	C	C	C	C	C
Ex_c11930_509	T/C	1B	571176011	+	NA	NA	NA	NA	NA	NA	C	T	T	T	T	Y	T	T	Y	T	T	T	T	T	T	T	T	T	T	T	T	T	T	T	T	T	T	T	T	T	T	T	T	T	T	T	T	T	T
IAAV2769	T/C	1B	572642554	+	NA	NA	NA	NA	NA	NA	T	T	C	T	T	T	T	T	T	T	T	T	T	T	C	T	T	Y	C	T	T	T	T	T	T	N	T	C	T	T	T	T	T	T	T	C	T	T	T
Tdurum_contig13117_1316	T/C	1B	573571870	+	NA	NA	NA	NA	NA	NA	T	Y	C	T	C	Y	C	C	Y	T	T	Y	Y	T	C	C	C	C	C	C	T	C	T	T	T	Y	T	C	T	T	Y	T	C	T	C	T	T	T	C
Kukri_c25961_166	G/A	1B	575863858	+	NA	NA	NA	NA	NA	NA	A	R	G	R	G	G	G	G	R	A	G	G	G	G	G	G	G	G	G	G	R	G	G	A	A	R	A	G	G	G	R	A	A	A	G	G	A	G	G
BS00055866_51	A/C	1B	577186700	+	NA	NA	NA	NA	NA	NA	C	A	A	A	A	A	A	A	M	A	A	A	A	A	A	A	A	A	A	A	A	A	A	A	A	A	A	A	A	A	A	A	C	A	A	A	A	A	A
Kukri_c9752_793	G/A	1B	581205593	+	NA	NA	NA	NA	NA	NA	A	R	G	R	G	G	G	G	R	A	G	G	G	G	G	G	G	G	G	G	R	G	G	A	A	R	A	G	G	G	R	A	A	A	G	G	A	G	G
Tdurum_contig69792_167	C/T	1B	581205593	+	NA	NA	NA	NA	NA	NA	T	N	C	N	C	C	C	C	N	T	C	C	C	C	C	C	C	C	C	C	C	C	C	T	T	N	T	C	C	C	N	T	T	T	C	C	T	C	C
Kukri_c20486_255	G/A	1B	582715181	+	NA	NA	NA	NA	NA	NA	A	R	G	R	G	G	G	G	N	A	G	G	G	G	G	G	G	G	G	G	R	G	G	A	A	N	A	G	G	G	N	A	G	A	G	G	A	G	G
wsnp_Ra_c11594_18777085	T/C	1A	530236330	+	NA	NA	NA	NA	NA	NA	C	T	Y	T	T	C	T	T	T	T	T	T	T	T	T	T	T	T	T	C	T	T	T	T	T	T	T	T	T	T	T	T	T	T	T	C	T	T	T
wsnp_JD_c7581_8666052	C/T	1A	532252544	+	NA	NA	NA	NA	NA	NA	C	T	C	T	C	T	C	C	T	T	C	C	C	C	T	T	C	C	T	C	T	T	T	C	T	C	T	T	T	T	T	T	C	C	T	C	C	T	T
wsnp_Ex_c6563_11378915	C/A	1B	591109620	+	NA	NA	NA	NA	NA	NA	A	M	M	M	A	C	A	C	M	A	C	C	M	C	C	C	C	M	A	A	M	C	C	M	A	A	A	C	C	C	C	A	C	C	C	A	A	A	C
BS00023071_51	A/G	1B	599340349	+	NA	NA	NA	NA	NA	NA	A	R	A	A	A	A	A	A	A	A	A	A	A	R	A	R	A	A	N	A	A	A	A	A	A	A	A	A	A	A	R	A	G	R	A	A	A	A	N
RAC875_c6798_467	A/G	1A	536431327	+	NA	NA	NA	NA	NA	NA	G	A	N	N	G	G	G	G	R	G	A	G	A	A	A	A	A	A	A	G	R	G	G	R	A	A	A	G	N	G	A	A	A	G	G	A	G	G	N
BS00064162_51	C/T	1B	601007190	+	NA	NA	NA	NA	NA	NA	C	Y	Y	Y	T	Y	T	C	C	T	T	T	C	C	C	C	C	C	C	C	Y	C	C	T	T	Y	T	T	C	T	Y	T	C	T	C	T	T	C	C
Excalibur_rep_c107047_605	G/A	1B	603302192	+	NA	NA	NA	NA	NA	NA	G	G	G	G	A	G	A	G	G	A	A	G	G	G	G	G	G	G	G	G	G	G	G	A	A	G	A	A	G	A	G	A	G	A	G	G	A	G	G
Tdurum_contig96049_200	T/G	1B	603753308	+	NA	NA	NA	NA	NA	NA	T	K	T	K	G	T	G	T	T	G	G	T	T	T	T	T	T	T	T	T	K	T	T	G	G	K	G	G	T	G	K	G	T	K	T	T	G	T	T
IACX886	G/A	1B	604551733	+	NA	NA	NA	NA	NA	NA	G	G	R	G	G	R	G	G	G	G	G	A	G	G	G	G	G	G	G	G	R	G	G	G	G	G	G	A	G	G	G	G	A	G	G	A	G	G	G
RAC875_rep_c72890_63	A/G	1A	540145062	+	NA	NA	NA	NA	NA	NA	A	A	A	G	A	G	A	G	R	R	A	G	A	N	A	A	A	A	A	G	R	G	G	R	A	R	A	G	R	G	A	A	A	R	G	R	G	A	R
Tdurum_contig10362_555	T/C	1B	614331647	+	NA	NA	NA	NA	NA	NA	C	T	T	Y	T	T	T	T	Y	T	T	C	T	T	T	T	T	T	T	T	T	T	T	Y	T	T	T	T	T	T	T	T	C	C	T	C	T	T	T
IACX906	G/T	1B	614451906	+	NA	NA	NA	NA	NA	NA	T	G	G	G	G	G	G	G	K	G	G	T	G	G	G	G	G	G	G	G	G	G	G	K	G	G	G	G	G	G	G	G	G	T	G	T	G	G	G
TA003586-0637	A/G	1B	614455588	+	NA	NA	NA	NA	NA	NA	G	A	A	A	A	A	A	A	R	A	A	G	A	A	A	A	A	A	A	A	A	A	A	R	A	A	A	A	A	A	A	A	A	G	A	G	A	A	A
BobWhite_c48071_144	G/A	1B	614455813	+	NA	NA	NA	NA	NA	NA	G	A	R	R	A	R	A	G	G	A	G	G	A	A	G	A	G	G	R	A	A	G	A	R	A	N	A	A	A	G	A	A	G	G	G	G	A	R	R
BS00066278_51	A/G	1A	544431310	+	NA	NA	NA	NA	NA	NA	A	G	R	R	G	R	G	A	A	G	G	A	N	G	A	G	A	A	R	G	N	A	G	R	G	R	G	A	G	A	G	G	A	A	A	A	G	R	R
Excalibur_c93510_360	A/C	1B	614789669	+	NA	NA	NA	NA	NA	NA	A	C	N	M	C	A	C	A	A	C	C	A	M	C	A	C	A	A	N	C	M	A	C	N	C	N	C	A	C	A	C	C	A	A	A	A	C	N	N
IACX14	T/G	1A	544605086	+	NA	NA	NA	NA	NA	NA	T	K	T	T	T	T	T	T	K	T	T	T	T	G	T	T	T	T	T	T	T	T	T	T	T	T	T	T	T	T	T	T	T	T	T	K	T	T	T
Excalibur_c28045_741	G/A	1B	619259218	+	NA	NA	NA	NA	NA	NA	A	A	G	G	A	G	A	G	R	A	G	A	G	G	G	A	G	G	R	G	R	G	G	A	A	R	A	A	G	G	A	A	G	A	G	A	A	G	R
wsnp_Ex_c194_381656	C/T	1B	619685724	+	NA	NA	NA	NA	NA	NA	T	T	C	C	T	C	T	C	Y	T	C	T	C	C	C	T	C	C	Y	C	Y	C	C	T	T	Y	T	T	C	C	T	T	C	T	C	T	T	C	Y
BS00022851_51	A/G	1B	619687904	+	NA	NA	NA	NA	NA	NA	G	G	A	A	G	A	G	A	R	G	G	G	A	A	A	G	A	A	R	A	N	A	A	G	G	R	G	G	A	A	G	G	A	G	A	G	G	A	R
Ku_c16636_347	A/G	1B	619690135	+	NA	NA	NA	NA	NA	NA	G	G	A	A	G	A	G	A	R	G	A	G	A	A	A	G	A	A	R	A	R	A	A	G	G	R	G	G	A	A	G	G	A	G	A	G	G	A	R
wsnp_Ex_c18384_27213023	C/A	1B	619691472	+	NA	NA	NA	NA	NA	NA	A	A	C	C	A	C	A	C	N	A	C	A	C	C	C	A	C	C	C	C	C	C	C	A	A	C	A	A	C	C	A	A	C	A	C	A	A	C	C
BS00021680_51	G/A	1B	619691916	+	NA	NA	NA	NA	NA	NA	A	A	G	G	A	G	A	G	R	A	A	A	G	G	G	A	G	G	R	G	R	G	G	A	A	R	A	A	G	G	A	A	G	A	G	A	A	G	R
Ku_c79340_308	C/T	1B	619694118	+	NA	NA	NA	NA	NA	NA	T	T	C	C	T	C	T	C	Y	T	C	T	C	C	C	T	C	C	Y	C	C	C	C	T	T	Y	T	T	C	C	T	T	C	T	C	T	T	C	Y
wsnp_BE494527B_Ta_2_1	G/A	1B	622467061	+	NA	NA	NA	NA	NA	NA	A	A	G	G	A	G	A	G	N	A	G	A	G	G	G	A	G	G	N	G	R	G	N	A	A	N	A	A	G	G	A	A	G	A	G	A	A	G	N
Excalibur_rep_c72368_68	C/T	1A	548438356	+	NA	NA	NA	NA	NA	NA	T	C	C	T	C	C	C	C	T	C	C	T	T	T	C	C	C	C	C	C	T	C	T	T	C	C	C	T	T	C	C	C	T	T	C	T	C	T	C
BS00110231_51	T/G	1B	623989423	+	NA	NA	NA	NA	NA	NA	G	T	T	K	T	T	T	T	K	T	T	G	K	G	T	T	T	T	T	T	G	T	G	K	T	T	T	G	G	T	T	T	G	G	T	G	T	N	T
Tdurum_contig47253_1624	G/A	1B	625571675	+	NA	NA	NA	NA	NA	NA	G	G	G	G	G	N	G	G	G	G	G	G	G	G	G	G	G	G	G	G	G	G	G	R	G	G	G	A	G	G	G	G	A	A	G	G	G	G	G
Jagger_c468_53	G/A	1A	550343971	+	NA	NA	NA	NA	NA	NA	N	G	G	G	A	G	A	G	G	G	G	G	R	G	G	G	G	G	G	G	G	G	G	G	G	G	G	G	G	G	G	G	G	G	G	R	G	G	G
Tdurum_contig53772_362	C/T	1B	628006370	+	NA	NA	NA	NA	NA	NA	T	C	N	Y	C	C	C	C	C	C	C	C	Y	T	C	C	C	C	C	C	Y	C	T	Y	C	C	C	C	T	C	C	C	C	T	C	C	C	N	C
Tdurum_contig65853_242	A/G	1B	628514291	+	NA	NA	NA	NA	NA	NA	G	A	R	R	A	A	A	A	A	A	A	A	R	G	A	A	A	A	A	A	R	A	G	R	A	A	A	A	G	A	A	A	A	G	A	G	A	R	A
Tdurum_contig57927_171	G/A	1B	629158800	+	NA	NA	NA	NA	NA	NA	G	R	G	G	G	G	G	G	G	G	G	G	G	G	A	A	G	G	A	G	G	G	G	R	A	R	A	A	G	G	A	A	G	G	G	G	A	G	R
BS00022411_51	T/G	1B	629159210	+	NA	NA	NA	NA	NA	NA	T	K	T	T	T	T	T	T	T	T	T	T	T	T	G	G	T	T	G	T	T	T	T	K	G	K	G	G	T	T	G	G	T	T	T	T	G	T	K
BS00072791_51	A/G	1B	629262942	+	NA	NA	NA	NA	NA	NA	G	A	N	N	A	A	A	A	A	A	A	A	R	G	A	A	A	A	A	A	R	A	G	N	A	A	A	A	G	A	A	A	A	G	A	G	A	N	A
BS00022249_51	A/G	1B	629486935	+	NA	NA	NA	NA	NA	NA	G	A	N	R	A	A	A	A	A	A	A	A	R	G	A	A	A	A	A	A	R	A	G	R	A	A	A	A	G	A	A	A	A	G	A	G	A	A	A
IACX4411	T/C	1B	630831656	+	NA	NA	NA	NA	NA	NA	T	Y	T	T	T	C	T	T	T	T	T	T	T	T	C	C	T	T	C	C	T	T	T	C	C	Y	C	C	T	T	C	C	T	C	T	C	C	T	Y
BobWhite_c4375_347	T/C	1B	630926640	+	NA	NA	NA	NA	NA	NA	T	Y	T	T	T	C	T	T	T	T	T	T	T	T	C	C	T	T	C	C	T	T	T	C	C	Y	C	C	T	T	C	C	T	C	T	C	C	T	Y
JD_c285_1438	G/A	1A	551484469	+	NA	NA	NA	NA	NA	NA	A	G	G	G	G	G	G	G	G	G	G	G	R	G	G	G	G	G	G	G	G	G	G	G	G	G	G	G	G	G	G	G	G	G	G	N	G	G	G
Ex_c4206_502	G/A	1B	632420646	+	NA	NA	NA	NA	NA	NA	G	A	A	G	G	G	G	G	A	G	G	G	G	G	A	A	G	G	A	G	G	G	G	A	A	R	A	A	G	G	A	A	G	G	G	A	A	G	A
RAC875_c839_352	G/A	1B	632421048	+	NA	NA	NA	NA	NA	NA	A	G	G	A	G	G	G	G	R	G	G	G	A	A	G	G	G	A	G	G	A	G	A	G	G	G	G	G	A	G	G	G	A	G	G	G	G	R	G
Tdurum_contig11077_122	C/T	1A	551982045	+	NA	NA	NA	NA	NA	NA	T	C	C	C	C	C	C	C	C	C	C	C	C	T	C	C	C	C	C	C	C	C	T	C	C	C	C	C	T	C	C	C	C	T	C	C	C	C	C
RAC875_c46093_492	T/C	1B	633332971	+	NA	NA	NA	NA	NA	NA	C	Y	Y	Y	T	C	T	T	T	T	T	T	Y	C	T	T	T	T	T	C	Y	T	C	Y	T	T	T	T	C	T	T	T	T	C	T	T	T	N	Y
BS00022176_51	A/G	1B	636737918	+	NA	NA	NA	NA	NA	NA	G	A	R	R	A	A	A	A	A	A	A	A	R	G	A	A	A	A	A	A	R	A	G	A	A	A	A	A	G	A	A	A	A	A	A	A	A	R	A
BS00039135_51	C/A	1B	636753053	+	NA	NA	NA	NA	NA	NA	A	C	N	M	C	C	C	C	C	C	C	C	M	A	C	C	C	C	C	A	M	C	A	C	C	C	C	C	A	C	C	C	C	C	C	C	C	N	C
BobWhite_c2844_569	C/A	1B	636753053	+	NA	NA	NA	NA	NA	NA	A	C	M	M	C	N	C	C	C	C	C	C	M	A	C	C	C	C	C	A	M	C	A	C	C	C	C	C	A	C	C	C	C	C	C	C	C	M	C
IAAV1683	A/G	1B	640156882	+	NA	NA	NA	NA	NA	NA	G	R	A	A	A	A	G	A	R	A	A	A	A	A	G	G	G	G	G	G	N	A	A	R	G	R	G	G	A	A	G	G	G	A	A	G	G	A	R
Tdurum_contig10036_474	G/A	1B	640162601	+	NA	NA	NA	NA	NA	NA	G	G	A	A	A	N	G	A	G	A	A	A	A	A	G	G	G	G	G	G	N	A	A	G	G	G	G	G	A	A	G	G	G	A	A	G	G	A	G
Tdurum_contig10036_741	C/T	1B	640162601	+	NA	NA	NA	NA	NA	NA	T	Y	C	C	C	Y	T	C	N	C	C	C	C	C	T	T	T	T	T	T	N	C	C	Y	T	Y	T	T	C	C	T	T	T	C	C	T	T	C	Y
Tdurum_contig10036_977	A/C	1B	640162601	+	NA	NA	NA	NA	NA	NA	C	N	A	A	A	A	C	A	N	A	A	A	A	A	C	C	C	C	C	C	N	A	A	M	C	N	C	C	A	A	C	C	C	A	A	C	C	A	N
Tdurum_contig93532_89	G/A	1B	640559394	+	NA	NA	NA	NA	NA	NA	A	R	G	G	G	N	A	G	R	G	G	G	G	G	A	A	A	G	A	A	N	G	G	R	A	R	A	A	G	G	A	A	A	G	G	A	A	G	R
BS00069044_51	A/G	1B	640612445	+	NA	NA	NA	NA	NA	NA	A	R	R	R	G	R	A	G	R	G	G	G	N	A	A	A	A	G	A	A	A	G	A	R	A	R	A	A	A	G	A	A	A	G	G	A	A	R	R
Kukri_c53629_239	G/T	1B	640640632	+	NA	NA	NA	NA	NA	NA	G	G	K	K	G	G	G	T	G	G	G	G	G	T	G	G	G	G	G	G	G	G	G	G	G	G	G	G	G	G	G	G	T	G	G	G	G	G	G
wsnp_Ex_rep_c67763_66441222	G/A	1B	640845380	+	NA	NA	NA	NA	NA	NA	G	A	G	G	A	G	A	G	G	A	G	G	G	G	G	G	G	G	G	A	G	G	G	R	A	R	A	G	G	G	R	N	G	A	G	G	R	A	G
GENE-0371_208	A/C	1B	640848878	+	NA	NA	NA	NA	NA	NA	A	M	M	M	C	M	A	C	M	C	C	C	M	A	A	A	A	C	A	A	A	C	A	M	A	M	A	A	A	C	A	A	A	C	C	A	A	M	M
wsnp_BF474340A_Ta_2_1	C/T	1A	556942066	+	NA	NA	NA	NA	NA	NA	T	Y	Y	Y	T	T	T	T	T	Y	T	T	C	C	C	C	C	C	C	T	C	T	C	Y	C	C	C	T	C	T	C	C	C	T	T	Y	Y	C	Y
JD_c954_2440	G/A	1B	640849978	+	NA	NA	NA	NA	NA	NA	A	G	G	G	G	G	G	G	R	G	G	G	G	G	G	G	G	G	G	G	R	G	G	G	G	G	G	G	G	G	G	G	A	G	G	G	G	G	G
Ra_c18630_284	T/C	1B	641199214	+	NA	NA	NA	NA	NA	NA	T	Y	Y	Y	T	N	C	T	T	T	T	T	Y	C	C	C	C	T	C	C	Y	T	C	N	C	Y	C	C	C	T	C	C	T	T	T	C	C	N	Y
Excalibur_c63885_115	A/G	1B	641632818	+	NA	NA	NA	NA	NA	NA	G	R	R	R	G	N	A	G	G	G	G	G	R	A	A	A	A	A	A	A	R	G	A	R	A	R	A	A	A	G	A	A	G	G	G	A	A	R	R
IAAV7428	A/G	1B	642678609	+	NA	NA	NA	NA	NA	NA	A	A	A	R	A	A	G	A	A	A	A	A	R	G	A	A	G	A	A	G	R	A	G	A	A	A	A	A	G	A	A	A	A	A	A	G	A	A	A
Ex_c25733_348	C/A	1B	642770655	+	NA	NA	NA	NA	NA	NA	C	C	C	M	C	C	A	C	C	C	C	C	M	A	C	C	A	C	C	A	M	C	A	C	C	C	C	C	A	C	C	C	C	C	C	A	C	M	C
Kukri_c67707_114	C/A	1B	642779819	+	NA	NA	NA	NA	NA	NA	C	M	C	C	C	C	C	C	C	C	C	C	C	C	C	C	C	C	C	C	C	C	C	C	C	M	C	A	C	C	M	C	A	C	C	C	A	C	C
BS00084895_51	A/G	1B	643101577	+	NA	NA	NA	NA	NA	NA	G	A	A	A	A	A	A	A	R	A	A	A	A	A	A	A	A	A	A	A	R	A	A	A	A	A	A	A	A	A	A	A	G	A	A	A	A	A	A
Jagger_c3757_131	G/A	1B	645571922	+	NA	NA	NA	NA	NA	NA	A	R	R	R	A	A	A	A	A	A	A	A	R	G	G	G	A	G	G	A	R	A	G	R	G	R	G	G	G	A	G	G	A	A	A	G	G	G	R
Tdurum_contig11216_942	G/A	1B	645571983	+	NA	NA	NA	NA	NA	NA	A	R	R	R	A	R	A	A	A	A	A	A	R	G	G	G	A	G	G	A	R	A	G	R	G	R	G	G	G	A	G	G	A	A	A	G	G	G	R
BS00099794_51	G/A	1B	645708030	+	NA	NA	NA	NA	NA	NA	A	R	R	R	A	N	A	A	A	A	A	A	R	G	G	G	A	G	G	A	R	A	G	N	G	R	G	G	G	A	G	G	A	A	A	G	G	G	R
BS00077498_51	T/C	1B	651542307	+	NA	NA	NA	NA	NA	NA	T	T	T	T	T	T	T	T	T	T	T	T	T	T	T	T	T	T	T	C	T	T	T	T	T	T	T	T	T	T	T	T	T	T	T	T	T	T	Y
Excalibur_c49496_705	T/C	1B	652453933	+	NA	NA	NA	NA	NA	NA	T	T	T	T	T	T	T	T	T	T	T	T	T	T	T	T	T	T	T	C	T	T	T	T	T	T	T	T	T	T	T	T	T	T	T	T	T	T	Y
BS00068077_51	A/G	1B	652468794	+	NA	NA	NA	NA	NA	NA	A	R	A	R	A	A	A	A	A	A	A	A	R	A	A	A	A	A	A	A	N	A	G	A	A	A	A	A	G	A	R	A	A	A	A	A	A	G	R
BobWhite_c40868_120	T/C	1B	653875389	+	NA	NA	NA	NA	NA	NA	T	T	T	T	T	T	T	T	T	T	T	T	T	T	T	T	T	T	T	C	T	T	N	T	T	T	T	T	N	T	T	T	T	T	T	T	T	T	Y
Tdurum_contig14404_319	A/C	1B	655100644	+	NA	NA	NA	NA	NA	NA	A	C	A	A	A	C	A	A	C	A	A	C	M	A	A	A	A	A	A	A	C	C	C	A	A	A	A	C	C	A	C	A	A	C	C	A	M	A	C
tplb0034p10_1134	C/T	1B	656235192	+	NA	NA	NA	NA	NA	NA	C	C	C	C	C	C	C	C	C	C	C	C	C	T	T	T	C	C	T	C	C	C	C	Y	T	Y	T	C	C	C	Y	T	T	C	C	T	T	C	Y
RAC875_rep_c111494_195	C/T	1B	658530962	+	NA	NA	NA	NA	NA	NA	T	Y	C	C	C	C	C	C	C	C	C	C	Y	T	T	T	C	C	T	T	C	C	C	C	T	T	T	C	C	C	Y	T	T	C	C	C	T	T	T
Kukri_c36758_140	A/G	1B	658712499	+	NA	NA	NA	NA	NA	NA	A	A	A	A	A	A	A	A	A	A	A	A	R	G	G	G	A	A	G	G	A	A	A	R	G	G	G	A	A	A	R	G	G	A	A	A	G	G	R
TA004059-0492	G/A	1B	658714967	+	NA	NA	NA	NA	NA	NA	G	G	G	G	G	G	G	G	G	G	G	G	R	A	A	A	G	G	A	A	G	G	G	N	A	A	A	G	G	G	R	A	A	G	G	G	A	A	R
BS00071893_51	C/A	1B	658738489	+	NA	NA	NA	NA	NA	NA	C	M	A	C	C	C	C	C	C	C	C	C	C	C	C	C	C	A	C	C	C	C	C	C	C	C	C	A	C	C	C	C	C	C	C	C	C	C	M
BobWhite_c9091_160	C/A	1A	570272869	+	NA	NA	NA	NA	NA	NA	A	M	C	A	A	A	A	A	A	A	A	A	M	C	C	A	A	C	A	C	A	A	A	C	C	N	C	C	A	A	N	C	C	A	A	A	C	C	M
Kukri_rep_c89128_138	G/A	1B	660528275	+	NA	NA	NA	NA	NA	NA	G	G	A	G	G	G	G	G	G	G	G	G	G	A	A	G	G	N	G	G	G	G	G	R	A	R	A	N	G	G	R	A	A	G	G	G	A	G	R
BS00032039_51	G/T	1B	660528542	+	NA	NA	NA	NA	NA	NA	G	G	T	G	G	G	G	G	G	G	G	G	G	T	T	G	G	N	G	G	G	G	G	K	T	K	T	N	G	G	K	T	T	G	G	G	T	G	K
BS00032040_51	C/T	1B	660528863	+	NA	NA	NA	NA	NA	NA	T	Y	C	T	T	T	T	T	T	T	T	T	Y	C	C	T	T	C	T	C	T	T	T	C	C	Y	C	C	T	T	Y	C	C	T	T	T	C	C	Y
Excalibur_c7684_54	C/T	1B	660531434	+	NA	NA	NA	NA	NA	NA	T	Y	C	T	T	T	T	T	T	T	T	T	Y	C	C	T	T	C	T	C	T	T	T	C	C	N	C	C	T	T	Y	C	C	T	T	T	C	C	Y
wsnp_Ex_c4774_8519623	A/G	1B	660721935	+	NA	NA	NA	NA	NA	NA	A	A	G	A	A	A	A	A	A	A	A	A	A	A	A	A	A	N	A	A	A	A	A	A	A	A	A	N	A	A	A	A	A	A	A	A	A	A	A
CAP12_c1085_283	A/C	1B	662021267	+	NA	NA	NA	NA	NA	NA	A	C	C	A	A	A	A	A	A	A	A	A	A	A	A	A	A	A	A	C	A	A	A	N	A	A	A	A	A	A	A	A	A	A	A	C	A	A	C
BS00078413_51	G/A	1B	662718656	+	NA	NA	NA	NA	NA	NA	G	A	G	G	G	G	G	G	G	G	G	G	R	G	G	A	G	G	G	G	R	G	A	G	G	G	G	G	A	G	A	G	G	G	G	G	R	A	R
BS00078414_51	G/T	1B	662718672	+	NA	NA	NA	NA	NA	NA	G	T	G	G	G	G	G	G	G	G	G	G	K	G	G	T	G	G	G	G	K	G	T	G	G	G	G	G	T	G	T	G	G	G	G	G	G	T	K
Tdurum_contig18557_228	C/T	1B	664285795	+	NA	NA	NA	NA	NA	NA	C	Y	C	C	C	C	C	C	C	C	C	C	Y	C	C	T	C	C	C	C	Y	C	T	C	C	C	C	C	T	C	T	C	C	C	C	C	N	T	Y
IACX2234	G/A	1B	664302415	+	NA	NA	NA	NA	NA	NA	G	R	G	G	G	G	G	G	G	G	G	G	N	G	G	A	G	G	G	G	N	G	A	G	G	G	G	G	A	G	A	G	G	G	G	G	R	A	R
Tdurum_contig55429_147	C/T	1B	664302425	+	NA	NA	NA	NA	NA	NA	C	Y	C	C	C	C	C	C	C	C	C	C	Y	C	C	T	C	C	C	C	Y	C	T	C	C	C	C	C	T	C	T	C	C	C	C	C	Y	T	Y
Tdurum_contig55429_116	C/T	1B	664302456	+	NA	NA	NA	NA	NA	NA	C	Y	C	C	C	C	C	C	C	C	C	C	Y	C	C	T	C	C	C	C	N	C	T	C	C	C	C	C	T	C	T	C	C	C	C	C	Y	T	Y
wsnp_CAP12_c1337_682282	T/C	1B	664772478	+	NA	NA	NA	NA	NA	NA	T	Y	T	T	T	T	T	T	T	T	T	T	N	T	T	C	T	T	T	T	N	T	C	T	T	T	T	T	C	T	C	T	T	T	T	T	Y	C	Y
BobWhite_c9963_51	G/A	1B	665314431	+	NA	NA	NA	NA	NA	NA	A	A	R	G	G	G	G	G	G	G	A	G	R	G	G	A	G	G	G	G	A	G	A	R	G	G	G	G	A	G	A	G	G	G	G	G	N	A	R
RAC875_c4047_115	A/C	1B	666916655	+	NA	NA	NA	NA	NA	NA	A	M	A	A	A	A	A	A	A	A	C	A	M	A	A	C	A	A	A	A	M	A	C	M	A	A	A	A	C	A	C	A	A	A	A	A	M	C	C
wsnp_Ex_c38849_46284348	G/A	1B	667214242	+	NA	NA	NA	NA	NA	NA	G	G	G	G	G	A	G	G	G	G	A	G	G	G	G	G	G	G	G	A	G	G	G	N	G	G	G	A	G	G	G	G	G	G	G	G	G	G	G
BS00084990_51	A/G	1B	673745662	+	NA	NA	NA	NA	NA	NA	G	A	R	A	A	A	A	A	A	A	G	G	G	A	A	A	A	R	A	A	N	A	G	R	A	A	A	A	G	A	A	A	A	A	A	A	R	G	A
wsnp_CAP11_c2596_1325540	T/C	1B	674498355	+	NA	NA	NA	NA	NA	NA	T	Y	Y	C	C	C	C	C	C	C	T	C	N	T	T	T	C	T	T	T	Y	T	T	T	T	C	T	C	T	C	T	T	C	T	T	C	T	T	T
Tdurum_contig42558_134	A/C	1B	674662098	+	NA	NA	NA	NA	NA	NA	A	M	M	C	C	C	C	C	C	C	A	A	A	A	A	A	C	A	A	A	M	A	A	A	A	C	A	C	A	C	A	A	A	A	A	C	A	A	A
BS00107837_51	G/A	1B	674821532	+	NA	NA	NA	NA	NA	NA	G	R	R	A	A	A	A	A	A	A	G	G	G	G	G	G	A	G	G	A	R	G	G	G	G	A	G	A	G	A	G	G	G	G	G	A	G	G	G
BS00060686_51	T/G	1B	675320277	+	NA	NA	NA	NA	NA	NA	T	K	K	G	G	G	G	G	G	G	T	T	T	T	T	T	G	T	T	G	K	T	T	T	T	G	T	G	T	G	T	T	T	T	T	G	T	T	T
BS00065170_51	C/T	1A	582749025	+	NA	NA	NA	NA	NA	NA	T	Y	C	Y	C	T	C	C	C	C	T	C	T	T	C	T	C	C	C	T	Y	T	T	C	C	C	C	T	T	C	T	C	C	C	T	C	C	T	T
wsnp_Ex_c15377_23637176	C/T	1A	583291026	+	NA	NA	NA	NA	NA	NA	C	C	T	C	T	C	T	T	T	T	C	T	C	C	C	C	T	C	C	C	C	C	C	C	C	Y	C	C	C	T	C	C	C	C	C	T	C	C	C
BS00066305_51	G/A	1B	676201106	+	NA	NA	NA	NA	NA	NA	G	G	R	G	G	G	G	G	G	G	A	A	A	A	G	A	A	G	G	A	R	A	A	G	G	G	G	G	A	G	R	G	A	G	A	G	N	A	R
IAAV4890	C/T	1B	676262821	+	NA	NA	NA	NA	NA	NA	C	C	N	Y	T	T	T	T	T	C	C	T	C	T	T	C	T	C	T	C	C	C	C	Y	C	Y	C	T	C	C	C	C	C	T	C	T	C	C	C
BS00063302_51	G/A	1B	676813358	+	NA	NA	NA	NA	NA	NA	G	G	R	G	G	G	G	G	G	G	A	A	A	A	G	A	G	G	G	A	R	A	A	G	G	G	G	G	A	G	R	G	A	G	A	G	G	A	R
BobWhite_c20073_382	T/G	1A	584674067	+	NA	NA	NA	NA	NA	NA	T	T	K	T	T	T	T	T	T	T	G	G	G	G	T	G	T	T	T	T	K	G	G	T	T	T	T	T	G	T	K	T	G	T	G	G	N	G	K
BS00024107_51	A/G	1A	584674083	+	NA	NA	NA	NA	NA	NA	A	A	R	A	A	A	A	A	A	A	G	G	G	G	A	G	A	A	A	A	N	G	G	A	A	A	A	A	G	A	R	A	G	A	G	G	R	G	R
Tdurum_contig52086_129	T/G	1B	678263710	+	NA	NA	NA	NA	NA	NA	T	T	T	T	T	T	T	T	T	T	G	T	T	T	T	T	T	T	T	T	T	T	T	T	T	T	T	T	T	T	T	T	T	G	T	T	T	T	T
wsnp_Ex_c10596_17293192	T/C	1B	678317711	+	NA	NA	NA	NA	NA	NA	T	T	Y	T	T	T	T	T	Y	T	T	T	T	T	C	T	C	Y	C	C	Y	T	C	T	T	T	T	C	T	C	T	T	T	T	T	T	T	T	T
wsnp_Ex_c10596_17293363	G/A	1B	678317711	+	NA	NA	NA	NA	NA	NA	G	G	R	G	G	G	G	G	R	G	G	G	G	G	A	G	A	R	A	A	R	G	A	G	G	G	G	A	G	A	G	G	G	G	G	G	G	G	G
BobWhite_c4482_73	C/A	1B	679030758	+	NA	NA	NA	NA	NA	NA	C	C	M	C	C	C	C	C	C	C	A	C	M	A	C	C	C	C	C	C	A	A	A	C	C	C	C	C	A	C	M	C	A	C	A	A	N	A	C
Excalibur_c35289_64	T/C	1B	679299585	+	NA	NA	NA	NA	NA	NA	T	T	N	T	T	T	T	T	T	T	C	T	Y	C	T	T	T	T	T	T	C	C	C	T	T	T	T	T	C	T	N	T	C	T	C	C	T	C	T
Tdurum_contig13879_352	G/A	1B	680162646	+	NA	NA	NA	NA	NA	NA	A	G	A	G	G	G	G	G	G	G	A	A	A	A	G	G	G	G	G	G	A	A	A	G	G	G	G	G	A	G	A	G	G	G	A	A	R	A	G
Excalibur_c55186_351	T/C	1B	680862644	+	NA	NA	NA	NA	NA	NA	T	T	Y	T	T	T	T	T	T	T	T	C	Y	T	T	T	T	T	T	T	T	T	T	T	T	T	T	T	T	T	T	T	T	T	T	C	T	T	T
wsnp_Ex_c65091_63634826	A/G	1B	681253235	+	NA	NA	NA	NA	NA	NA	A	A	R	A	A	A	A	A	A	A	A	A	R	G	A	A	A	A	A	A	R	G	A	R	A	A	G	A	A	A	A	G	A	A	G	A	A	A	A
RAC875_c85550_73	C/T	1A	591147452	+	NA	NA	NA	NA	NA	NA	C	C	C	C	C	C	C	C	Y	C	C	T	C	C	T	C	T	T	T	C	N	C	C	T	T	C	T	C	C	C	C	T	T	C	C	T	N	C	C
wsnp_BE446672B_Ta_2_1	T/C	1B	687718493	+	NA	NA	NA	NA	NA	NA	T	T	T	T	T	T	T	T	T	T	T	C	Y	T	T	T	T	T	T	T	T	T	T	T	T	T	T	T	T	T	T	T	T	T	T	T	T	T	T
Tdurum_contig9144_222	G/T	1B	687719683	+	NA	NA	NA	NA	NA	NA	G	G	G	G	G	G	G	G	G	G	G	T	K	G	G	G	G	G	G	G	G	G	G	G	G	G	G	G	G	G	G	G	G	G	G	G	G	G	G
Tdurum_contig92835_177	C/T	1B	687720350	+	NA	NA	NA	NA	NA	NA	C	Y	Y	C	C	C	C	C	C	C	T	T	T	T	C	C	C	C	C	T	Y	C	T	C	C	C	C	C	T	C	Y	C	C	C	C	T	Y	T	C
BS00027006_51	C/T	1B	687720366	+	NA	NA	NA	NA	NA	NA	C	Y	Y	C	C	C	C	C	C	C	T	C	Y	T	C	C	C	C	C	T	Y	C	T	C	C	C	C	C	T	C	Y	C	C	C	C	T	Y	T	C
Excalibur_c25640_110	G/A	1B	687802260	+	NA	NA	NA	NA	NA	NA	G	R	R	G	G	G	G	G	G	G	A	G	N	A	G	G	G	G	G	A	R	G	A	G	G	G	G	G	A	G	R	G	G	G	G	A	G	A	G
wsnp_Ex_c1597_3045682	G/A	1B	688283056	+	NA	NA	NA	NA	NA	NA	G	G	G	G	G	G	G	G	G	G	G	A	R	G	G	G	G	G	G	G	G	G	G	G	G	G	G	G	G	G	G	G	G	G	G	G	G	G	G
CAP12_c3074_192	A/G	1A	4063327	+	NA	NA	NA	NA	NA	NA	A	R	N	A	A	A	A	A	A	A	G	G	N	G	A	A	A	R	A	A	A	A	A	A	G	R	A	G	A	A	A	A	A	A	A	A	A	R	A
wsnp_Ex_c41048_47969948	A/G	1D	216762	+	NA	NA	NA	NA	NA	NA	A	A	A	A	A	A	A	A	A	A	A	A	A	A	A	A	A	A	A	A	G	A	G	A	A	A	A	A	A	A	A	A	A	A	A	G	A	A	A
wsnp_Ex_c41074_47987860	C/T	1D	216762	+	NA	NA	NA	NA	NA	NA	C	C	C	C	C	T	C	C	C	C	C	C	C	C	T	T	T	C	T	C	C	C	C	C	C	C	C	T	C	C	T	C	C	C	C	T	C	C	T
RAC875_c2070_566	C/T	1D	417149	+	NA	NA	NA	NA	NA	NA	C	C	C	C	C	C	C	C	C	C	C	T	Y	C	C	C	C	C	Y	C	T	C	T	C	T	C	C	C	C	C	C	C	C	C	C	T	N	C	C
Kukri_c79308_278	G/A	1B	4320739	+	NA	NA	NA	NA	NA	NA	G	G	G	N	A	G	G	G	G	A	G	G	A	G	G	A	A	G	A	G	R	A	A	G	G	G	G	G	A	G	N	G	G	G	A	A	G	G	R
RFL_Contig3481_1669	C/T	1D	548662	+	NA	NA	NA	NA	NA	NA	C	C	C	C	C	T	C	C	C	C	C	C	C	C	T	C	C	Y	C	C	C	C	C	C	T	C	C	C	C	C	C	C	N	C	C	T	C	C	C
TA003600-1008	G/A	1D	550947	+	NA	NA	NA	NA	NA	NA	G	G	G	G	G	G	G	G	G	G	G	G	G	G	G	G	G	G	G	G	G	G	A	G	A	G	G	G	G	G	G	G	G	G	G	A	G	G	G
Kukri_c7192_1128	C/T	1A	3382874	+	NA	NA	NA	NA	NA	NA	C	C	C	C	C	C	C	C	C	C	C	T	Y	C	C	C	C	C	C	C	Y	C	C	C	C	Y	C	T	C	C	C	C	C	C	C	C	C	Y	C
tplb0025b13_2687	G/A	1A	3386886	+	NA	NA	NA	NA	NA	NA	G	G	G	G	G	G	G	G	G	G	G	G	G	G	G	G	G	G	G	G	R	G	A	G	A	G	G	G	G	G	G	G	G	G	G	G	G	G	G
Excalibur_c12254_2003	G/A	1D	578892	+	NA	NA	NA	NA	NA	NA	G	G	G	G	G	G	G	G	G	G	G	G	G	G	G	G	G	G	G	G	R	G	A	G	A	G	G	G	G	G	G	G	G	G	G	G	G	G	G
tplb0025b13_2054	C/T	1A	3387885	+	NA	NA	NA	NA	NA	NA	C	C	C	C	C	T	C	C	C	C	C	T	Y	C	T	C	C	Y	C	C	Y	C	C	C	T	Y	C	T	C	C	C	C	T	C	C	T	C	Y	C
Kukri_rep_c106834_139	C/T	1B	4349169	+	NA	NA	NA	NA	NA	NA	C	C	C	Y	T	C	C	C	C	T	C	C	T	C	C	T	T	C	T	C	Y	T	T	C	C	C	C	C	T	C	Y	C	C	C	T	T	C	C	Y
BS00093078_51	C/T	1B	1203968	+	NA	NA	NA	NA	NA	NA	C	Y	Y	Y	C	T	T	T	T	C	C	T	C	T	C	C	C	T	C	T	C	C	C	Y	C	Y	C	T	C	T	Y	C	C	T	C	T	C	T	C
Excalibur_c10657_796	G/T	1A	1174183	+	NA	NA	NA	NA	NA	NA	T	T	T	N	G	T	T	T	T	G	G	T	G	T	G	G	G	T	G	T	G	G	G	K	G	N	G	T	G	T	N	G	G	T	G	T	T	T	K
wsnp_Ex_c10667_17387885	A/G	1D	2094840	+	NA	NA	NA	NA	NA	NA	A	A	R	A	A	A	A	A	A	A	A	A	A	A	A	A	A	A	A	A	R	A	A	A	G	G	A	A	A	A	A	A	G	A	A	G	A	A	R
RAC875_c20883_801	A/G	1D	2111502	+	NA	NA	NA	NA	NA	NA	A	A	A	A	A	A	A	A	A	A	A	G	G	A	A	A	A	A	A	A	A	A	A	A	A	G	A	G	A	A	A	A	A	A	A	A	A	G	A
Kukri_c44369_131	G/T	1B	1419736	+	NA	NA	NA	NA	NA	NA	T	T	K	K	G	T	T	T	K	G	G	T	G	T	G	G	G	T	G	T	G	G	G	K	G	K	G	T	G	T	K	G	G	T	G	T	T	T	K
RAC875_c42700_264	A/G	1A	1235802	+	NA	NA	NA	NA	NA	NA	A	A	A	A	A	G	A	A	A	A	A	G	R	A	A	A	A	A	A	A	A	A	A	A	A	R	A	G	A	A	A	A	A	A	A	A	A	R	A
BobWhite_c1361_1187	G/A	1A	1339718	+	NA	NA	NA	NA	NA	NA	G	G	G	G	G	G	G	G	G	G	G	A	G	G	G	G	G	G	G	G	G	G	G	G	G	R	G	A	G	G	G	G	G	G	G	G	G	G	G
wsnp_Ra_c11211_18227610	T/G	1A	1343511	+	NA	NA	NA	NA	NA	NA	T	T	T	T	T	T	T	T	T	T	T	G	K	T	T	T	T	T	T	T	T	T	T	T	T	K	T	G	T	T	T	T	T	T	T	T	T	N	T
Excalibur_c43567_679	G/A	1B	22707115	+	NA	NA	NA	NA	NA	NA	A	G	G	G	G	G	G	G	G	G	G	G	G	A	G	A	G	G	G	G	G	G	G	G	G	G	G	G	A	G	G	G	G	G	G	A	G	G	G
Excalibur_c43567_850	T/C	1B	7995497	+	NA	NA	NA	NA	NA	NA	T	T	T	T	T	T	T	T	T	T	T	T	C	C	T	C	T	T	T	T	T	C	T	C	T	T	C	T	C	T	C	C	T	C	C	C	T	T	T
BS00096470_51	T/C	1D	5357536	+	NA	NA	NA	NA	NA	NA	C	T	T	T	T	T	T	T	T	T	T	T	T	C	T	C	T	T	T	T	T	T	T	T	T	T	T	T	C	T	T	T	T	T	T	C	T	T	T
Kukri_rep_c102231_265	T/C	1A	7181831	+	NA	NA	NA	NA	NA	NA	T	Y	T	T	T	T	T	T	T	T	C	C	N	C	T	T	T	T	T	T	N	T	T	T	T	Y	T	C	T	T	T	T	T	T	T	T	T	T	T
RAC875_c38756_141	C/T	1B	8272666	+	NA	NA	NA	NA	NA	NA	C	C	C	C	C	C	C	C	C	C	C	T	Y	C	C	C	C	C	C	C	Y	C	C	C	C	T	C	T	C	C	Y	C	C	C	C	C	C	C	C
Kukri_c37212_1286	G/T	1A	8242603	+	NA	NA	NA	NA	NA	NA	G	G	K	G	G	G	G	G	K	G	G	T	K	G	G	G	G	G	G	G	N	G	G	G	G	G	G	T	G	G	G	G	G	G	G	G	G	G	G
Excalibur_c71158_54	A/G	1A	8296898	+	NA	NA	NA	NA	NA	NA	A	G	A	R	A	A	A	A	A	A	A	A	N	G	G	G	A	G	G	A	N	G	G	R	A	R	G	A	G	A	R	G	G	A	G	G	N	G	G
Kukri_c44392_212	G/A	1B	9715519	+	NA	NA	NA	NA	NA	NA	G	G	G	G	G	G	G	G	G	G	G	G	G	G	G	G	G	G	G	G	G	G	G	G	G	G	G	G	G	G	G	G	G	G	G	G	G	G	G
BobWhite_c11374_530	T/C	1D	7205038	+	NA	NA	NA	NA	NA	NA	T	Y	Y	Y	T	T	T	T	Y	T	T	T	Y	C	T	T	T	T	T	T	T	C	T	T	T	Y	T	T	C	T	T	T	T	T	C	C	N	T	T
Excalibur_c82557_201	C/A	1A	9122948	+	NA	NA	NA	NA	NA	NA	A	C	A	M	A	A	A	A	A	A	A	C	C	C	C	C	A	C	C	A	C	C	C	M	C	C	C	C	C	A	C	C	C	A	C	C	C	C	C
Excalibur_c9676_163	A/G	1D	7510194	+	NA	NA	NA	NA	NA	NA	G	A	G	R	G	G	G	G	G	G	G	A	A	A	A	A	G	A	A	G	A	A	A	G	A	A	A	A	A	G	A	A	A	G	A	A	A	A	A
wsnp_Ex_c1969_3705930	T/C	1D	7874603	+	NA	NA	NA	NA	NA	NA	T	T	C	C	T	C	T	C	C	C	T	C	N	T	C	T	C	T	Y	C	T	T	T	T	T	Y	C	T	T	C	T	N	T	T	T	T	T	Y	T
BobWhite_rep_c49356_237	C/T	1D	7877582	+	NA	NA	NA	NA	NA	NA	C	C	T	T	C	T	C	T	T	T	C	T	Y	C	T	C	T	C	Y	T	N	C	Y	Y	C	Y	T	C	C	T	C	Y	C	C	C	C	C	Y	C
Ex_c13421_2094	A/G	1D	7880478	+	NA	NA	NA	NA	NA	NA	A	A	G	G	A	G	A	G	G	G	A	G	R	A	G	A	G	A	R	G	A	A	A	R	A	R	G	A	A	G	A	R	A	A	A	A	A	R	A
Kukri_c542_1538	T/C	1D	7897129	+	NA	NA	NA	NA	NA	NA	T	T	T	T	T	T	T	T	T	T	T	T	T	T	T	T	T	T	T	T	C	C	C	T	T	T	T	T	T	T	T	T	T	T	C	T	T	Y	T
Tdurum_contig47083_278	A/G	1B	10103896	+	NA	NA	NA	NA	NA	NA	G	G	R	A	A	R	A	A	R	A	A	A	A	A	A	A	G	A	A	A	A	A	A	A	A	A	A	A	A	A	N	A	A	G	A	A	A	A	A
Excalibur_c95327_51	A/G	1A	9580112	+	NA	NA	NA	NA	NA	NA	A	R	N	A	A	R	A	A	R	A	A	A	A	A	A	A	A	A	A	A	A	A	A	A	A	A	A	A	A	A	A	A	A	G	A	A	A	A	A
RFL_Contig4140_1135	A/G	1D	7947852	+	NA	NA	NA	NA	NA	NA	G	G	A	A	A	G	A	A	A	A	G	A	A	A	A	A	G	A	A	A	A	A	A	A	A	A	A	A	A	A	R	A	A	G	A	A	R	A	A
wsnp_BE637971B_Ta_1_20	T/C	1B	10204878	+	NA	NA	NA	NA	NA	NA	T	T	T	T	T	T	T	T	Y	T	T	T	T	T	T	T	T	T	T	T	T	T	T	C	T	T	T	T	T	T	T	T	T	T	T	T	T	T	T
wsnp_BE637971D_Ta_2_3	G/A	1A	9643308	+	NA	NA	NA	NA	NA	NA	G	G	A	A	G	A	G	A	A	A	G	A	R	G	A	G	A	G	R	A	A	G	A	R	G	R	A	G	G	A	G	R	G	G	G	G	G	R	G
wsnp_Ku_c3682_6786230	G/A	1D	8184770	+	NA	NA	NA	NA	NA	NA	G	G	A	A	G	A	G	A	A	A	G	A	G	G	A	G	A	G	G	A	A	G	A	G	G	G	A	G	G	A	G	G	G	G	G	G	G	G	G
wsnp_Ex_c1085_2078944	G/T	1D	8185447	+	NA	NA	NA	NA	NA	NA	G	G	T	T	G	T	G	T	T	T	G	T	K	G	T	G	T	G	K	T	T	G	T	K	G	K	T	G	G	T	G	K	G	G	G	G	G	K	G
BobWhite_c1715_887	C/A	1D	8185497	+	NA	NA	NA	NA	NA	NA	C	C	A	A	C	A	C	A	A	A	C	A	M	C	A	C	A	C	M	A	A	C	A	M	C	M	A	C	C	A	C	M	C	C	C	C	C	M	C
wsnp_Ex_c1358_2600929	G/A	1D	8605231	+	NA	NA	NA	NA	NA	NA	G	G	A	A	G	A	G	A	R	A	G	A	R	G	A	G	A	G	R	A	G	G	G	R	G	R	A	G	G	A	G	R	G	G	G	G	G	R	G
Tdurum_contig46413_680	T/C	1D	8605782	+	NA	NA	NA	NA	NA	NA	T	T	T	T	T	T	T	T	T	T	T	C	T	T	C	C	T	T	C	T	T	T	T	T	T	C	T	C	T	T	T	T	C	T	T	T	C	T	C
wsnp_Ex_c1358_2602235	T/C	1D	8606537	+	NA	NA	NA	NA	NA	NA	T	T	C	C	T	C	T	C	Y	C	T	C	Y	T	C	T	C	T	Y	C	T	T	T	Y	T	Y	C	T	T	C	T	Y	T	T	T	T	T	Y	T
Kukri_c837_436	T/G	1D	8609789	+	NA	NA	NA	NA	NA	NA	T	T	G	G	T	G	T	G	K	G	T	G	K	T	G	T	G	T	K	G	T	T	T	K	T	K	G	T	T	G	T	K	T	T	T	T	T	K	T
wsnp_Ra_c2633_5017265	T/C	1D	8610041	+	NA	NA	NA	NA	NA	NA	C	Y	T	T	T	T	T	T	T	T	C	T	Y	C	T	C	T	C	T	T	T	C	T	T	T	T	T	C	C	T	C	T	T	T	C	T	Y	Y	C
RAC875_c113582_346	C/T	1A	10052959	+	NA	NA	NA	NA	NA	NA	C	Y	Y	C	C	Y	C	C	Y	C	C	C	C	C	C	C	C	C	C	C	C	C	C	C	C	C	C	C	C	C	Y	C	C	T	C	C	C	C	C
Excalibur_c9196_313	T/C	1A	10067396	+	NA	NA	NA	NA	NA	NA	T	T	T	T	T	T	T	C	T	T	C	T	T	T	T	T	T	T	T	T	T	T	T	T	T	T	T	T	T	T	T	T	T	T	T	T	T	T	T
Tdurum_contig43943_1165	A/G	1A	10067396	+	NA	NA	NA	NA	NA	NA	A	A	A	A	A	A	A	G	A	A	G	A	A	A	A	A	A	A	A	A	A	A	A	A	A	A	A	A	A	A	A	A	A	A	A	A	A	A	A
Tdurum_contig43943_56	G/A	1A	10068882	+	NA	NA	NA	NA	NA	NA	G	G	G	G	G	G	G	A	G	G	A	G	G	G	G	G	G	G	G	G	G	G	G	G	G	G	G	G	G	G	G	G	G	G	G	G	G	G	G
tplb0032m13_1358	T/C	1D	8714523	+	NA	NA	NA	NA	NA	NA	T	T	T	Y	T	T	T	T	Y	T	T	T	Y	T	C	T	C	C	T	T	N	T	T	Y	C	Y	C	C	T	T	T	C	C	N	T	T	Y	T	T
CAP11_c2581_302	C/T	1A	10069786	+	NA	NA	NA	NA	NA	NA	C	C	C	C	C	C	C	T	C	C	T	C	C	C	C	C	C	C	C	C	C	C	C	C	C	C	C	C	C	C	C	C	C	C	C	C	C	C	C
CAP8_c2448_355	A/C	1A	10069841	+	NA	NA	NA	NA	NA	NA	C	A	C	M	C	C	C	C	C	C	C	A	A	A	A	C	C	A	A	C	N	A	A	M	A	M	A	A	A	C	M	A	C	C	A	C	N	A	M
Tdurum_contig14847_144	G/T	1A	10070324	+	NA	NA	NA	NA	NA	NA	G	G	G	G	G	G	G	G	T	G	G	G	G	G	G	G	G	G	G	G	G	G	G	T	G	G	G	G	G	G	G	G	G	G	G	G	G	G	G
BobWhite_c28295_256	T/G	1A	11663893	+	NA	NA	NA	NA	NA	NA	G	G	K	T	T	G	T	T	G	T	T	T	T	T	T	T	G	T	T	T	T	T	T	T	T	T	T	T	T	T	K	T	T	G	T	T	K	T	T
Kukri_c8211_159	C/T	1D	9875103	+	NA	NA	NA	NA	NA	NA	C	Y	C	T	T	T	C	T	Y	T	T	T	Y	C	C	C	T	Y	T	T	Y	C	C	Y	T	T	C	C	C	T	C	N	T	C	C	C	T	Y	Y
Ku_c13622_482	C/T	1B	15097962	+	NA	NA	NA	NA	NA	NA	Y	Y	C	T	T	T	C	T	Y	T	T	T	Y	C	C	C	T	Y	T	T	Y	C	C	Y	T	T	C	C	C	T	C	Y	T	C	C	C	N	C	Y
Excalibur_rep_c67198_530	G/A	1A	11939984	+	NA	NA	NA	NA	NA	NA	A	A	R	G	G	R	G	G	A	G	G	G	G	G	G	G	A	G	G	G	G	G	G	G	G	G	G	G	G	G	R	G	G	A	G	G	G	G	G
RAC875_c16352_594	A/G	1D	10382114	+	NA	NA	NA	NA	NA	NA	A	A	A	R	R	G	R	G	R	G	G	G	A	A	G	A	G	R	A	G	A	A	A	A	A	N	A	A	A	G	A	A	A	A	A	A	A	A	G
BobWhite_c33756_74	T/G	1D	10382972	+	NA	NA	NA	NA	NA	NA	T	T	T	G	K	G	K	G	K	G	G	G	K	T	G	T	G	G	T	G	T	T	T	T	T	K	T	T	T	G	T	T	T	T	T	T	T	T	K
Excalibur_c15692_532	G/T	1A	12142572	+	NA	NA	NA	NA	NA	NA	G	G	G	T	N	G	N	T	T	T	G	T	N	G	T	G	T	T	G	G	N	G	G	G	G	N	G	G	G	T	G	G	G	G	G	T	T	T	G
Excalibur_c5892_1129	C/T	1D	10660779	+	NA	NA	NA	NA	NA	NA	C	C	Y	T	Y	C	Y	T	T	T	C	T	Y	C	T	C	T	T	C	C	Y	C	C	C	C	Y	C	C	C	T	C	C	C	C	C	T	Y	T	C
Excalibur_c4876_832	T/C	1D	10662617	+	NA	NA	NA	NA	NA	NA	T	T	Y	C	Y	T	Y	C	C	C	T	C	Y	T	C	T	C	C	T	T	Y	T	T	T	T	Y	T	T	T	C	T	T	T	T	T	C	N	C	T
wsnp_Ra_c1020_2062200	G/A	1A	12367960	+	NA	NA	NA	NA	NA	NA	G	R	R	A	R	G	R	A	A	A	G	A	R	G	A	G	A	A	G	G	R	G	G	G	G	R	G	G	G	A	G	G	G	G	G	A	N	A	G
tplb0061f07_1411	C/T	1A	12368010	+	NA	NA	NA	NA	NA	NA	C	Y	Y	T	Y	C	Y	T	T	T	C	T	Y	C	T	C	T	T	C	C	N	C	C	C	C	Y	C	C	C	T	C	C	C	C	C	T	Y	T	C
Kukri_c41943_535	A/G	1A	13214292	+	NA	NA	NA	NA	NA	NA	G	A	A	A	G	A	G	A	A	G	A	A	A	A	A	G	A	A	A	A	G	A	A	G	A	G	A	A	A	G	G	A	G	A	A	G	G	G	G
wsnp_Ex_c7252_12453079	C/A	1A	13673771	+	NA	NA	NA	NA	NA	NA	C	M	M	M	C	A	M	A	A	A	A	A	M	C	A	C	A	N	A	A	C	C	C	C	C	N	C	A	C	C	C	C	C	A	C	C	A	C	N
Ku_c31363_2165	A/C	1B	17356453	+	NA	NA	NA	NA	NA	NA	A	M	M	A	A	M	A	A	C	A	A	A	A	A	A	A	A	A	A	A	A	A	A	A	A	A	A	A	A	A	M	A	C	C	A	A	A	A	A
Excalibur_c16851_142	A/G	1A	13767354	+	NA	NA	NA	NA	NA	NA	A	A	A	A	R	G	R	A	A	A	A	A	A	G	G	A	A	A	G	G	A	A	A	N	G	R	G	G	A	A	A	R	G	A	A	A	R	A	R
BS00081680_51	C/T	1A	13767994	+	NA	NA	NA	NA	NA	NA	C	Y	C	C	C	C	C	C	C	N	T	T	Y	C	T	C	C	Y	T	T	C	C	C	C	C	C	C	C	C	C	C	C	C	C	C	C	C	C	C
CAP8_c2401_433	G/A	1D	11879676	+	NA	NA	NA	NA	NA	NA	G	G	R	R	A	A	A	G	A	A	G	A	G	A	A	G	G	G	G	A	R	G	G	R	A	A	A	A	G	A	G	R	A	A	G	G	G	G	R
Ku_c12842_664	A/G	1D	12303375	+	NA	NA	NA	NA	NA	NA	A	R	A	A	A	A	A	G	R	A	G	A	A	A	A	A	G	G	A	A	A	A	A	A	A	A	A	A	A	A	A	A	A	G	A	G	G	G	R
Excalibur_c55959_651	A/G	1A	14142091	+	NA	NA	NA	NA	NA	NA	A	A	A	A	A	A	A	A	R	A	A	A	A	A	A	A	A	A	A	A	A	A	A	A	A	A	A	A	A	A	A	A	G	A	A	A	A	A	A
RAC875_c7752_2913	A/G	1D	12533242	+	NA	NA	NA	NA	NA	NA	A	A	A	A	A	G	A	A	R	A	A	A	A	A	A	A	A	G	A	G	A	A	A	A	A	A	A	G	A	A	A	A	A	A	A	A	A	A	A
Ex_c6145_1877	G/T	1D	12534786	+	NA	NA	NA	NA	NA	NA	G	G	G	G	G	T	G	G	K	G	G	G	G	G	G	G	G	T	G	T	G	G	G	G	G	G	G	T	G	G	G	G	G	G	G	G	G	G	G
RAC875_c7752_145	T/G	1D	12536748	+	NA	NA	NA	NA	NA	NA	T	T	T	T	T	G	T	T	K	T	T	T	T	T	T	T	T	G	T	G	T	T	T	T	T	T	T	G	T	T	T	T	T	T	T	T	T	T	T
RFL_Contig1118_1073	C/T	1A	14520984	+	NA	NA	NA	NA	NA	NA	C	T	C	C	C	Y	C	C	C	T	C	T	Y	C	C	C	C	C	T	C	C	C	C	C	C	C	C	C	C	C	T	C	T	T	C	C	Y	C	C
D_F5XZDLF02I14SZ_56	G/A	1D	13313563	+	NA	NA	NA	NA	NA	NA	G	G	G	G	G	G	G	G	A	G	G	G	G	G	G	G	G	A	G	G	G	G	G	G	G	G	G	G	G	G	G	G	G	G	G	G	G	G	G
Tdurum_contig61492_684	G/A	1A	15438849	+	NA	NA	NA	NA	NA	NA	A	G	G	G	A	G	R	G	G	R	A	G	G	G	G	A	G	G	G	G	R	G	G	A	G	A	G	G	G	A	G	G	G	G	G	G	G	A	A
RAC875_c54245_88	G/A	1A	15438623	+	NA	NA	NA	NA	NA	NA	A	G	G	G	A	G	R	G	G	R	A	G	G	G	G	A	G	G	G	G	R	G	G	R	G	A	G	G	G	A	G	G	G	G	G	G	G	A	A
Tdurum_contig61492_458	C/T	1A	15438623	+	NA	NA	NA	NA	NA	NA	T	C	C	C	T	C	Y	C	C	Y	T	C	C	C	C	T	C	C	C	C	Y	C	C	Y	C	T	C	C	C	T	C	C	C	C	C	C	C	T	T
Tdurum_contig29484_628	T/C	1D	14480558	+	NA	NA	NA	NA	NA	NA	C	T	Y	T	C	T	Y	T	T	Y	C	T	T	T	T	C	T	T	T	T	Y	T	T	Y	T	C	T	T	T	C	T	T	T	T	T	T	N	C	C
GENE-3569_500	C/T	1A	15431021	+	NA	NA	NA	NA	NA	NA	C	Y	Y	C	C	Y	C	C	T	C	C	C	C	C	C	C	C	C	C	C	C	C	C	C	C	C	C	C	C	C	Y	C	T	T	C	C	C	C	C
CAP12_c46_333	G/A	1D	15322196	+	NA	NA	NA	NA	NA	NA	G	R	G	G	G	R	G	G	R	G	G	G	G	G	G	G	G	A	G	G	G	G	G	G	G	G	G	G	G	G	R	G	G	R	G	G	N	G	G
BS00023049_51	A/C	1D	16788791	+	NA	NA	NA	NA	NA	NA	A	A	A	A	A	A	A	A	C	A	A	C	A	A	A	A	A	C	A	A	A	A	A	A	A	C	A	A	A	C	A	A	A	A	A	A	A	A	A
RAC875_c2040_564	G/A	1D	16789222	+	NA	NA	NA	NA	NA	NA	G	G	G	G	G	G	G	G	R	G	G	A	G	G	G	G	G	R	G	G	G	G	G	G	G	N	G	G	G	R	G	G	G	G	G	G	G	G	G
Excalibur_c48750_124	A/G	1D	18066285	+	NA	NA	NA	NA	NA	NA	A	A	R	A	N	G	R	A	A	G	A	A	A	G	G	A	G	A	A	G	N	A	A	R	G	R	G	G	A	A	A	R	G	A	A	A	N	A	A
Tdurum_contig44861_1253	A/C	1B	26186610	+	NA	NA	NA	NA	NA	NA	A	M	M	A	A	A	A	A	C	A	C	A	A	A	A	A	A	A	A	A	A	A	A	M	A	A	A	A	A	A	M	A	A	C	A	A	A	A	A
Excalibur_c24303_1145	A/C	1A	20094453	+	NA	NA	NA	NA	NA	NA	A	A	M	A	M	C	M	A	A	C	A	A	A	C	C	A	C	A	A	C	M	A	N	M	C	M	C	C	A	A	A	M	C	A	A	A	C	A	A
Ex_c64327_523	C/T	1A	21040500	+	NA	NA	NA	NA	NA	NA	C	Y	Y	C	C	C	C	C	Y	C	C	C	C	C	C	C	C	C	C	C	C	C	C	C	C	C	C	C	C	C	Y	C	C	T	C	C	C	C	C
Kukri_c33670_261	G/A	1D	20056215	+	NA	NA	NA	NA	NA	NA	A	R	G	R	G	G	G	A	R	G	A	G	A	G	G	A	G	G	G	G	R	A	A	A	G	G	G	G	A	G	A	G	G	A	A	G	A	A	G
Kukri_c33670_506	A/C	1D	20056460	+	NA	NA	NA	NA	NA	NA	C	M	A	M	A	A	A	C	M	A	C	A	C	A	A	C	A	A	A	A	M	C	C	C	A	A	A	A	C	A	C	N	A	C	C	A	C	C	A
Excalibur_c11941_675	G/T	1A	23966772	+	NA	NA	NA	NA	NA	NA	T	G	T	K	G	G	G	G	G	G	G	G	K	T	G	T	G	T	G	G	K	T	T	K	T	K	T	G	T	G	G	T	G	G	T	T	N	G	T
Excalibur_c11947_746	T/C	1D	22883966	+	NA	NA	NA	NA	NA	NA	C	Y	T	T	T	C	T	T	Y	C	T	C	T	T	T	T	C	C	C	C	T	T	T	Y	T	Y	T	C	T	T	T	T	C	T	T	C	Y	T	T
wsnp_Ku_rep_c101212_88410320	G/A	1D	24125316	+	NA	NA	NA	NA	NA	NA	G	G	G	R	G	G	G	G	G	G	G	G	A	G	G	G	G	G	G	G	G	A	G	G	G	G	G	G	G	G	G	G	G	G	A	A	G	G	G
RAC875_c1825_188	T/C	1B	39849618	+	NA	NA	NA	NA	NA	NA	T	C	T	T	T	T	C	T	T	C	T	C	C	T	T	T	C	T	C	C	N	T	T	C	T	C	T	T	T	C	C	T	T	C	T	C	C	C	C
Kukri_c7436_2259	T/G	1A	26958827	+	NA	NA	NA	NA	NA	NA	T	T	T	T	T	T	T	T	T	T	G	T	T	T	T	T	G	T	T	T	T	T	T	T	T	K	T	T	T	T	T	T	T	T	T	G	T	T	K
RAC875_c8245_272	T/C	1A	26961570	+	NA	NA	NA	NA	NA	NA	T	T	T	T	T	T	T	T	T	T	C	T	T	T	T	T	C	T	T	T	T	T	T	T	T	Y	T	T	T	T	T	T	T	T	T	C	T	T	Y
Excalibur_c10689_254	G/A	1D	26296860	+	NA	NA	NA	NA	NA	NA	A	G	A	R	G	G	G	G	G	G	G	G	R	A	G	A	A	A	G	G	R	A	A	N	A	G	A	G	A	G	G	A	A	G	A	A	A	G	A
Kukri_c13136_1363	C/T	1A	28614047	+	NA	NA	NA	NA	NA	NA	T	C	T	Y	C	C	C	C	C	C	C	C	T	T	C	T	T	T	C	C	T	T	T	Y	T	C	T	C	T	C	C	T	T	C	T	C	T	C	Y
Kukri_c12534_559	G/T	1A	29191173	+	NA	NA	NA	NA	NA	NA	T	G	T	G	G	G	G	G	G	G	G	T	T	T	G	T	T	T	G	G	K	T	T	G	G	G	G	G	T	G	G	K	G	G	T	T	G	G	T
Tdurum_contig8382_300	T/C	1A	29611871	+	NA	NA	NA	NA	NA	NA	T	T	Y	T	T	T	T	T	T	T	T	C	T	T	T	T	C	T	T	T	T	T	T	T	T	T	T	T	T	T	T	T	T	T	T	C	T	T	Y
D_contig25392_201	A/G	1D	31424983	+	NA	NA	NA	NA	NA	NA	A	R	G	A	G	G	R	G	G	G	A	A	A	A	G	A	G	A	A	A	A	A	A	A	A	A	A	A	A	A	A	A	A	A	A	A	A	G	A
Kukri_c8533_1398	A/G	1B	49886407	+	NA	NA	NA	NA	NA	NA	A	A	R	A	A	N	A	A	A	A	A	A	A	A	A	A	A	A	A	A	A	A	A	A	A	A	A	A	A	A	A	A	A	A	A	A	A	A	A
BS00065844_51	T/C	1D	32529896	+	NA	NA	NA	NA	NA	NA	T	Y	Y	T	C	Y	Y	C	Y	C	C	T	T	T	C	T	C	T	T	T	T	T	T	T	T	T	T	T	T	T	T	T	T	T	T	T	T	C	T
BS00084022_51	C/T	1A	31781700	+	NA	NA	NA	NA	NA	NA	C	C	C	C	C	C	C	C	C	C	C	C	C	C	C	C	C	C	C	C	C	C	C	C	C	C	C	C	C	C	C	C	T	C	C	T	C	C	T
BS00000721_51	T/C	1D	32544324	+	NA	NA	NA	NA	NA	NA	T	C	T	Y	C	C	C	T	Y	C	T	T	T	T	T	T	T	T	T	C	T	T	T	T	T	T	T	C	T	C	T	T	T	T	T	T	C	T	T
IACX589	A/G	1D	32544793	+	NA	NA	NA	NA	NA	NA	A	R	A	R	G	G	G	A	R	G	A	A	A	A	A	A	A	A	A	G	A	A	A	A	A	A	A	G	A	G	A	A	A	A	A	A	R	A	A
wsnp_BE586140D_Ta_2_2	T/C	1D	32544793	+	NA	NA	NA	NA	NA	NA	T	Y	T	Y	C	C	C	T	Y	C	T	T	T	T	T	T	T	T	T	C	T	T	T	T	T	T	T	C	T	C	T	T	T	T	T	T	Y	T	T
BS00087783_51	C/T	1D	33473051	+	NA	NA	NA	NA	NA	NA	C	Y	C	Y	T	T	T	C	N	T	C	C	C	C	C	C	C	C	C	T	C	C	C	C	C	C	C	T	C	T	C	C	C	C	C	C	Y	C	C
BS00087784_51	T/C	1B	50777928	+	NA	NA	NA	NA	NA	NA	C	Y	C	T	C	C	Y	C	C	C	C	C	T	T	C	T	C	T	C	T	C	T	C	Y	T	Y	T	C	T	T	Y	T	C	C	T	T	C	C	T
BS00108305_51	A/C	1D	33640424	+	NA	NA	NA	NA	NA	NA	A	C	A	C	C	C	C	A	M	C	A	A	A	A	A	A	A	A	A	C	A	A	A	A	A	A	A	C	A	C	A	A	A	A	A	A	A	A	A
Ra_c29142_340	C/T	1A	32472591	+	NA	NA	NA	NA	NA	NA	C	C	C	C	C	Y	C	C	C	C	C	C	C	C	C	C	T	C	C	C	C	C	C	C	C	Y	C	C	C	C	C	C	T	C	C	C	N	C	C
Kukri_c9693_1890	T/C	1D	33756173	+	NA	NA	NA	NA	NA	NA	T	Y	T	Y	C	C	C	T	Y	C	T	T	T	T	T	T	T	T	T	C	T	T	T	T	T	T	T	C	T	C	T	T	T	T	T	T	T	T	T
Excalibur_c3260_989	A/C	1D	33756405	+	NA	NA	NA	NA	NA	NA	A	M	A	M	C	C	C	A	M	C	A	A	A	A	A	A	A	A	A	C	A	A	A	A	A	A	A	C	A	C	A	A	A	A	A	A	A	A	A
Ra_c16879_977	G/T	1B	52404979	+	NA	NA	NA	NA	NA	NA	G	K	G	G	T	K	K	T	G	T	G	G	G	G	T	G	T	G	G	G	G	G	G	G	G	K	G	G	G	G	G	G	T	G	G	G	T	T	G
Excalibur_c12703_766	A/G	1D	34619589	+	NA	NA	NA	NA	NA	NA	A	R	A	R	G	G	G	A	R	G	A	A	A	A	A	A	A	A	A	G	A	A	A	A	A	A	A	G	A	G	A	A	A	A	A	A	A	A	A
BS00087086_51	C/T	1D	34619721	+	NA	NA	NA	NA	NA	NA	C	Y	C	Y	T	T	T	C	Y	T	C	C	C	C	C	C	C	C	C	T	C	C	C	C	C	C	C	T	C	T	C	C	C	C	C	C	C	C	C
wsnp_Ex_c31983_40709607	C/T	1A	32892831	+	NA	NA	NA	NA	NA	NA	C	C	C	C	C	C	C	C	C	C	C	T	C	C	C	C	T	C	C	C	C	C	C	C	C	C	C	C	C	C	C	C	T	C	C	C	Y	C	C
BS00012936_51	C/T	1D	34621366	+	NA	NA	NA	NA	NA	NA	C	Y	C	Y	T	T	T	C	Y	T	C	C	C	C	C	C	C	C	C	T	C	C	C	C	C	C	C	T	C	T	C	C	C	C	C	C	C	C	C
CAP11_c3218_126	T/C	1D	34940572	+	NA	NA	NA	NA	NA	NA	T	Y	T	Y	C	C	C	T	Y	C	T	T	T	T	T	T	T	T	T	C	T	T	T	T	T	T	T	C	T	C	T	T	T	T	T	T	T	T	T
RAC875_c29907_115	G/A	1D	34944060	+	NA	NA	NA	NA	NA	NA	G	G	G	G	G	A	A	G	R	A	G	A	G	G	G	G	G	G	G	G	G	G	G	G	G	G	G	A	G	A	G	G	G	G	G	G	G	G	R
BS00095225_51	G/T	1D	34947082	+	NA	NA	NA	NA	NA	NA	G	K	G	K	T	T	T	G	K	T	G	G	G	G	G	G	G	G	G	T	G	G	G	G	G	G	G	T	G	T	G	G	G	G	G	G	G	G	G
Kukri_c82555_88	T/G	1A	33375641	+	NA	NA	NA	NA	NA	NA	G	T	T	K	T	T	T	T	T	T	G	G	G	G	T	G	G	G	T	T	K	G	G	T	T	T	T	T	G	T	T	K	G	T	G	T	T	T	T
wsnp_CAP12_c633_339740	A/C	1D	36322655	+	NA	NA	NA	NA	NA	NA	A	M	A	M	C	C	C	A	M	C	A	A	A	A	A	A	A	A	A	C	A	A	A	A	A	A	A	C	A	C	A	A	A	A	A	A	A	A	A
RAC875_c8271_1469	A/G	1A	35933308	+	NA	NA	NA	NA	NA	NA	A	A	R	A	A	N	A	A	R	A	G	A	A	A	A	A	G	A	A	A	A	A	A	A	A	R	A	A	A	A	A	A	G	A	A	A	N	A	A
RAC875_c8271_1352	C/T	1A	35933425	+	NA	NA	NA	NA	NA	NA	C	C	Y	C	C	Y	C	C	Y	C	T	C	C	C	C	C	T	C	C	C	C	C	C	C	C	Y	C	C	C	C	C	C	T	C	C	C	Y	C	C
RAC875_c10090_963	A/C	1A	35933815	+	NA	NA	NA	NA	NA	NA	A	A	A	A	A	A	A	A	A	A	A	A	A	A	A	A	C	A	A	A	A	A	A	A	A	A	A	A	A	A	A	A	A	A	A	A	A	A	A
IAAV7915	T/C	1B	56313618	+	NA	NA	NA	NA	NA	NA	T	T	T	T	T	Y	T	T	T	T	C	T	T	T	T	T	C	T	T	T	T	T	T	T	T	T	T	T	T	T	T	T	C	T	T	T	Y	T	T
RAC875_rep_c96733_369	C/T	1D	36536736	+	NA	NA	NA	NA	NA	NA	C	C	Y	C	C	Y	C	C	Y	C	T	C	C	C	C	C	T	C	C	C	C	C	C	C	C	Y	C	C	C	C	C	C	T	C	C	C	Y	C	C
wsnp_Ex_c6417_11155739	T/C	1B	56314707	+	NA	NA	NA	NA	NA	NA	T	T	T	T	T	Y	T	T	T	T	C	T	T	T	T	T	C	T	T	T	T	T	T	T	T	Y	T	T	T	T	T	T	C	T	T	T	N	T	T
D_GDS7LZN02FDZX8_269	A/G	1D	36833032	+	NA	NA	NA	NA	NA	NA	A	G	N	A	A	G	G	N	R	R	R	A	A	G	A	G	G	G	A	G	R	A	A	N	G	A	A	A	A	A	G	A	G	G	A	R	G	G	N
Excalibur_c7237_1084	G/A	1B	57002305	+	NA	NA	NA	NA	NA	NA	G	G	G	G	G	G	G	G	G	G	G	G	G	G	G	G	A	G	G	G	G	G	G	G	G	G	G	G	G	G	G	G	G	G	G	G	G	G	G
Tdurum_contig75938_1546	G/A	1B	57003428	+	NA	NA	NA	NA	NA	NA	G	G	G	G	G	A	G	G	G	G	A	G	G	G	G	G	A	G	G	G	G	G	G	G	G	R	G	G	G	G	G	G	A	G	G	G	R	G	G
Excalibur_c4058_1121	T/C	1D	38295017	+	NA	NA	NA	NA	NA	NA	T	Y	T	Y	C	C	C	T	Y	C	T	T	T	T	T	T	T	T	T	C	T	C	T	T	T	T	T	C	T	C	T	T	T	C	C	T	N	T	T
CAP7_c1609_203	C/T	1D	38552318	+	NA	NA	NA	NA	NA	NA	C	Y	C	Y	T	T	T	C	Y	T	C	C	C	C	C	C	C	C	C	T	C	T	C	C	C	C	C	T	C	T	C	C	C	T	T	C	T	C	C
wsnp_CAP11_c1043_618449	T/C	1D	38552655	+	NA	NA	NA	NA	NA	NA	T	Y	T	Y	C	C	C	T	Y	C	T	T	T	T	T	T	T	T	T	C	T	C	T	T	T	T	T	C	T	C	T	T	T	C	C	C	C	T	T
BS00065478_51	A/G	1D	38581003	+	NA	NA	NA	NA	NA	NA	A	R	A	R	G	G	G	A	R	G	A	A	A	A	A	A	A	A	A	G	A	G	A	A	A	A	A	G	A	G	A	A	A	G	G	G	G	A	A
D_contig74531_32	T/C	1D	38657535	+	NA	NA	NA	NA	NA	NA	T	Y	T	Y	C	C	C	T	Y	C	T	T	T	T	T	T	T	T	T	C	T	C	T	T	T	T	T	C	T	C	T	T	T	C	C	C	N	T	T
BS00086679_51	T/C	1D	38781396	+	NA	NA	NA	NA	NA	NA	T	Y	T	Y	C	C	C	T	C	C	T	T	T	T	T	T	T	Y	T	C	T	C	T	T	T	T	T	C	T	C	T	T	T	C	C	C	N	T	T
BobWhite_c555_1485	C/A	1D	38787987	+	NA	NA	NA	NA	NA	NA	C	M	C	M	A	A	A	C	A	A	C	C	C	C	C	C	C	M	C	A	C	A	C	C	C	C	C	A	C	A	C	C	C	A	A	A	N	C	C
BS00011451_51	A/G	1D	38788904	+	NA	NA	NA	NA	NA	NA	A	R	A	R	G	G	G	A	G	G	A	A	A	A	A	A	A	R	A	G	A	G	A	A	A	A	A	G	A	G	A	A	A	G	G	G	G	A	A
tplb0044p22_2257	A/G	1D	38868181	+	NA	NA	NA	NA	NA	NA	A	A	A	A	G	G	G	A	G	G	A	A	A	A	A	A	A	A	A	G	A	G	A	A	A	A	A	G	A	G	A	A	A	G	G	G	N	A	A
D_GBUVHFX01ANH44_230	G/T	1D	39868681	+	NA	NA	NA	NA	NA	NA	G	K	G	K	T	T	T	G	T	T	G	G	G	G	G	G	G	K	G	T	G	T	G	G	G	G	G	T	G	T	G	G	G	T	T	T	K	G	G
TA003773-0807	G/T	1A	39407665	+	NA	NA	NA	NA	NA	NA	T	T	T	G	G	G	T	G	G	T	G	G	G	G	G	G	G	G	G	T	G	G	G	T	T	T	T	G	G	G	T	N	G	T	G	T	G	T	T
Excalibur_c16662_300	T/G	1D	39948450	+	NA	NA	NA	NA	NA	NA	T	N	T	N	G	G	G	T	G	G	T	T	T	T	T	T	T	N	T	G	T	G	T	T	T	T	T	G	T	G	T	T	T	G	G	G	G	T	T
BS00066847_51	C/T	1D	40579234	+	NA	NA	NA	NA	NA	NA	C	C	C	C	T	T	T	C	T	T	C	C	C	C	C	C	C	C	C	T	C	T	C	C	C	C	C	T	C	T	C	C	C	T	T	T	Y	C	C
RAC875_c79370_378	A/G	1B	61668351	+	NA	NA	NA	NA	NA	NA	A	R	R	A	G	A	R	G	R	G	A	A	A	A	G	A	A	A	A	A	A	A	A	A	A	A	A	A	A	A	A	A	A	A	A	A	A	G	A
IACX11153	T/C	1D	41823625	+	NA	NA	NA	NA	NA	NA	T	T	T	T	C	C	T	T	Y	C	T	T	T	T	T	T	T	T	T	C	T	C	T	T	T	T	T	C	T	T	T	T	T	C	C	T	N	T	T
IAAV4760	G/A	1D	41868971	+	NA	NA	NA	NA	NA	NA	G	G	G	G	A	A	G	G	R	A	G	G	G	G	G	G	G	G	G	A	G	A	G	G	G	G	G	A	G	G	G	G	G	A	A	G	N	G	G
BobWhite_c816_289	A/G	1D	43126632	+	NA	NA	NA	NA	NA	NA	A	A	A	A	G	G	A	A	R	G	A	A	A	A	A	A	A	A	A	G	A	G	A	A	A	A	A	G	A	A	A	A	A	G	G	A	G	A	A
RAC875_c3762_710	G/A	1B	65547668	+	NA	NA	NA	NA	NA	NA	G	G	G	G	A	A	G	G	R	A	G	G	G	G	G	G	G	G	G	A	G	A	G	G	G	G	G	A	G	G	G	G	G	A	A	G	A	G	G
RFL_Contig3232_1224	T/C	1A	45797121	+	NA	NA	NA	NA	NA	NA	T	C	Y	T	T	T	C	T	T	C	T	C	T	T	T	T	T	T	T	C	T	T	T	Y	C	Y	C	T	T	T	C	T	C	C	T	C	T	C	Y
RAC875_rep_c69508_215	C/T	1D	46184689	+	NA	NA	NA	NA	NA	NA	C	C	C	C	T	T	C	C	Y	T	C	C	C	C	C	C	C	C	C	T	C	T	C	C	C	C	C	T	C	C	C	C	C	T	T	C	T	C	C
Kukri_c53398_200	G/A	1D	47713814	+	NA	NA	NA	NA	NA	NA	G	G	G	G	A	A	G	G	R	A	G	G	G	G	G	G	G	G	G	A	G	A	G	G	G	G	G	A	G	G	G	G	G	A	A	G	R	G	G
Kukri_c49784_56	A/G	1D	47716061	+	NA	NA	NA	NA	NA	NA	A	A	R	A	A	G	A	A	G	A	A	A	A	A	A	A	A	A	A	G	A	A	A	A	A	A	A	A	A	A	A	A	A	A	A	A	A	A	A
RAC875_c8932_740	G/T	1D	47846184	+	NA	NA	NA	NA	NA	NA	G	G	G	G	T	T	G	G	K	T	G	G	G	G	G	G	G	G	G	T	G	T	G	G	G	G	G	T	G	G	G	G	G	T	T	G	T	G	G
Tdurum_contig5008_635	G/A	1A	47791120	+	NA	NA	NA	NA	NA	NA	G	A	R	G	G	G	A	G	G	A	G	A	G	G	G	G	G	G	G	A	G	G	G	R	A	R	A	G	G	G	A	R	A	A	G	A	G	A	R
Kukri_c5113_1082	T/C	1D	47878735	+	NA	NA	NA	NA	NA	NA	T	T	T	T	C	C	T	T	Y	C	T	T	T	T	T	T	T	T	T	C	T	C	T	T	T	T	T	C	T	T	T	T	T	C	C	T	C	T	T
Kukri_c24648_262	C/T	1A	47805439	+	NA	NA	NA	NA	NA	NA	C	C	C	C	T	T	C	C	Y	T	C	C	C	C	C	C	C	C	C	T	C	T	C	C	C	C	C	T	C	C	C	C	C	T	T	C	T	C	C
RAC875_rep_c81479_191	T/C	1D	47879501	+	NA	NA	NA	NA	NA	NA	T	T	T	T	C	C	T	T	Y	C	T	T	T	T	T	T	T	T	T	C	T	C	T	T	T	T	T	C	T	T	T	T	T	C	C	T	C	T	T
BS00022902_51	A/G	1B	67540726	+	NA	NA	NA	NA	NA	NA	G	A	R	A	A	G	A	A	G	A	A	A	A	A	A	A	A	A	A	A	A	A	A	R	A	R	A	G	A	A	R	A	G	G	A	G	G	A	A
wsnp_CAP8_c458_368155	C/T	1D	49422476	+	NA	NA	NA	NA	NA	NA	C	C	C	C	T	T	C	C	Y	T	C	C	C	C	C	C	C	C	C	T	C	T	C	C	C	C	C	T	C	C	C	C	C	T	T	C	Y	C	C
wsnp_CAP8_c458_368125	G/A	1D	49422506	+	NA	NA	NA	NA	NA	NA	G	G	G	G	A	A	G	G	R	A	G	G	G	G	G	G	G	G	G	A	G	A	G	G	G	G	G	A	G	G	G	G	G	A	A	G	R	G	G
RAC875_c48997_1160	C/T	1D	49422555	+	NA	NA	NA	NA	NA	NA	C	C	C	C	T	T	C	C	Y	T	C	C	C	C	C	C	C	C	C	T	C	T	C	C	C	C	C	T	C	C	C	C	C	T	T	C	Y	C	C
Kukri_c49577_630	C/T	1D	49586157	+	NA	NA	NA	NA	NA	NA	C	C	C	C	T	T	C	C	Y	T	C	C	C	C	C	C	C	C	C	T	C	T	C	C	C	C	C	T	C	C	C	C	C	T	T	C	N	C	C
BS00024262_51	T/G	1D	49596665	+	NA	NA	NA	NA	NA	NA	T	T	T	T	G	G	T	T	K	G	T	T	T	T	T	T	T	T	T	G	T	G	T	T	T	T	T	G	T	T	T	T	T	G	G	T	K	T	T
BobWhite_c4646_119	C/T	1A	49153534	+	NA	NA	NA	NA	NA	NA	C	T	Y	C	C	C	T	C	C	T	C	T	C	C	C	C	C	C	C	T	C	C	C	Y	T	Y	T	C	C	C	Y	Y	T	T	C	C	C	T	C
Kukri_c6167_1271	A/G	1D	49604298	+	NA	NA	NA	NA	NA	NA	A	A	A	A	G	G	A	A	R	G	A	A	A	A	A	A	A	A	A	G	A	G	A	A	A	A	A	G	A	A	A	A	A	G	G	A	R	A	A
Excalibur_c77035_156	C/T	1A	49252812	+	NA	NA	NA	NA	NA	NA	C	T	N	C	C	C	T	C	C	T	C	T	C	C	C	C	C	C	C	T	C	C	C	N	T	N	T	C	C	C	N	N	C	T	C	C	C	T	C
Excalibur_c4030_1770	A/C	1D	49935460	+	NA	NA	NA	NA	NA	NA	A	A	A	A	C	C	A	A	M	C	A	A	A	A	A	A	A	A	A	C	A	C	A	A	A	A	A	C	A	A	A	A	A	C	C	A	N	A	A
RAC875_c5544_4156	G/A	1A	49287683	+	NA	NA	NA	NA	NA	NA	G	A	R	G	G	G	A	R	G	A	G	A	G	G	G	G	G	G	G	A	G	G	G	R	A	R	A	G	G	G	R	R	A	A	G	G	G	A	G
Kukri_c44738_477	T/G	1D	50194597	+	NA	NA	NA	NA	NA	NA	T	T	T	T	G	G	T	T	G	G	T	T	T	T	T	T	T	K	T	G	T	G	T	T	T	T	T	G	T	T	T	T	T	G	G	T	G	T	T
RAC875_c35094_476	C/T	1D	50296771	+	NA	NA	NA	NA	NA	NA	C	C	C	C	T	T	C	C	T	T	C	C	C	C	C	C	C	Y	C	T	C	T	C	C	C	C	C	T	C	C	C	C	C	T	T	C	N	C	C
BS00072193_51	T/G	1D	50706059	+	NA	NA	NA	NA	NA	NA	T	T	T	T	G	G	T	T	G	G	T	T	T	T	T	T	T	K	T	G	T	G	T	T	T	T	T	G	T	T	T	T	T	G	G	T	N	T	T
Kukri_c20844_116	C/A	1D	50962242	+	NA	NA	NA	NA	NA	NA	C	C	C	C	A	A	C	C	A	A	C	C	C	C	C	C	C	M	C	A	C	A	C	C	C	C	C	A	C	C	C	C	C	A	A	C	M	C	C
BS00074817_51	A/G	1D	52339466	+	NA	NA	NA	NA	NA	NA	A	A	A	A	G	G	A	A	G	G	A	A	A	A	A	A	A	R	A	G	A	G	A	A	A	A	A	G	A	A	A	A	A	G	G	A	N	A	A
D_contig16934_681	T/C	1D	52342500	+	NA	NA	NA	NA	NA	NA	T	T	T	T	C	C	T	T	C	C	T	T	T	T	T	T	T	Y	T	C	T	C	T	T	T	T	T	C	T	T	T	T	T	C	C	T	Y	T	T
BS00011205_51	T/C	1D	52345479	+	NA	NA	NA	NA	NA	NA	C	Y	N	T	C	T	Y	C	C	C	T	T	T	T	C	T	T	T	T	T	T	T	T	N	T	Y	T	C	T	T	Y	T	C	C	T	T	C	C	T
CAP12_c2978_93	A/G	1D	52574726	+	NA	NA	NA	NA	NA	NA	A	N	A	A	G	G	A	A	G	G	A	A	A	A	A	A	A	R	A	G	A	G	A	A	A	A	A	G	A	A	A	A	A	G	G	A	G	A	A
RAC875_c82888_83	A/G	1B	87971095	+	NA	NA	NA	NA	NA	NA	A	A	A	A	G	G	A	A	G	G	A	A	A	A	A	A	A	R	A	G	A	G	A	A	A	A	A	G	A	A	A	A	A	G	G	A	G	A	A
TA001473-0980	A/G	1B	90993290	+	NA	NA	NA	NA	NA	NA	A	N	R	A	G	A	N	A	R	G	A	A	A	A	A	A	A	A	A	A	A	A	A	A	A	N	A	G	A	A	A	A	G	A	A	A	N	G	A
BS00031658_51	T/C	1D	55670946	+	NA	NA	NA	NA	NA	NA	T	T	T	T	C	C	T	T	Y	C	T	T	T	T	T	T	T	T	T	C	T	C	T	T	T	T	T	C	T	T	T	T	T	C	C	T	Y	T	T
BS00051826_51	C/T	1D	56751122	+	NA	NA	NA	NA	NA	NA	C	C	C	C	T	T	C	C	C	T	C	C	C	C	C	C	C	C	C	T	C	T	C	C	C	C	C	T	C	C	C	C	C	T	T	C	C	C	C
Excalibur_c5958_1270	T/C	1D	56752992	+	NA	NA	NA	NA	NA	NA	T	T	T	T	C	C	T	T	Y	C	T	T	T	T	T	T	T	T	T	C	T	C	T	T	T	T	T	C	T	T	T	T	T	C	C	T	C	T	T
Excalibur_c5958_1398	G/A	1D	56753105	+	NA	NA	NA	NA	NA	NA	G	G	G	G	A	A	G	G	R	A	G	G	G	G	G	G	G	G	G	A	G	A	G	G	G	G	G	A	G	G	G	G	G	A	A	G	A	G	G
BS00094471_51	G/A	1D	57477526	+	NA	NA	NA	NA	NA	NA	G	G	R	G	A	A	G	G	R	A	G	A	G	G	G	G	G	G	G	A	R	A	G	G	G	G	G	A	G	G	G	G	G	A	A	G	R	G	G
Excalibur_c20610_251	T/C	1B	94226791	+	NA	NA	NA	NA	NA	NA	T	Y	Y	T	C	T	Y	T	Y	C	T	T	T	T	T	T	T	T	T	T	T	T	T	T	T	Y	T	C	T	T	T	T	C	T	T	T	N	C	T
RAC875_c46269_387	C/T	1A	57768485	+	NA	NA	NA	NA	NA	NA	C	T	Y	C	T	C	T	C	C	T	C	C	C	C	C	C	C	C	C	T	C	C	C	Y	T	Y	T	C	C	C	Y	N	C	T	C	C	C	T	C
wsnp_Ex_c27136_36355033	T/C	1B	94832096	+	NA	NA	NA	NA	NA	NA	T	Y	Y	T	C	T	Y	T	Y	C	T	C	T	T	T	T	T	T	C	T	C	T	C	T	T	Y	T	C	T	T	T	T	C	T	T	T	C	C	T
RAC875_c10659_570	A/G	1B	94832156	+	NA	NA	NA	NA	NA	NA	A	R	N	A	G	A	N	A	R	G	A	A	A	A	A	A	A	A	A	A	A	A	A	A	A	N	A	G	A	A	A	A	G	A	A	A	R	N	A
TA003421-0429	A/G	1B	96592876	+	NA	NA	NA	NA	NA	NA	A	N	A	A	G	A	N	A	A	G	A	A	A	A	A	A	A	A	A	A	A	A	A	A	A	N	A	G	A	A	A	A	G	A	A	A	G	G	A
IAAV3414	T/C	1D	60219823	+	NA	NA	NA	NA	NA	NA	C	C	T	T	T	T	T	T	C	T	T	T	T	C	T	C	T	T	T	C	T	T	T	C	T	T	T	T	T	T	C	T	C	T	T	T	N	T	C
IAAV2324	A/G	1B	97378494	+	NA	NA	NA	NA	NA	NA	A	R	R	A	G	A	R	A	R	G	A	A	A	A	A	A	A	A	A	A	A	A	A	A	A	R	A	G	A	A	A	A	G	A	A	A	N	G	A
BS00051105_51	G/A	1A	60353493	+	NA	NA	NA	NA	NA	NA	G	G	G	G	A	G	G	G	R	A	G	A	G	G	G	G	G	G	A	G	A	G	A	G	G	G	G	A	G	G	G	G	A	G	G	G	R	A	G
wsnp_Ex_c3253_5994376	T/C	1A	62615694	+	NA	NA	NA	NA	NA	NA	T	C	Y	T	C	T	C	T	T	C	T	T	T	T	T	T	T	T	T	C	T	T	T	Y	C	Y	C	T	T	T	Y	Y	T	C	T	T	C	C	T
IAAV7575	T/C	1B	104468810	+	NA	NA	NA	NA	NA	NA	T	Y	Y	T	C	T	Y	T	Y	C	T	C	T	T	T	T	T	T	C	T	C	T	C	T	T	Y	T	C	T	T	T	T	C	T	T	T	N	C	T
BS00067706_51	G/A	1D	63949851	+	NA	NA	NA	NA	NA	NA	G	G	G	G	A	G	G	G	N	A	G	A	G	G	G	G	G	G	A	G	A	G	A	G	G	N	G	A	G	G	G	G	A	G	G	G	R	A	G
wsnp_Ex_c2181_4089788	T/C	1A	64597200	+	NA	NA	NA	NA	NA	NA	T	C	Y	T	C	T	C	T	T	C	T	T	T	T	T	T	T	T	T	C	T	T	T	Y	C	Y	C	T	T	T	Y	N	T	C	T	T	Y	C	T
wsnp_Ex_c2185_4094843	T/C	1D	66094097	+	NA	NA	NA	NA	NA	NA	T	Y	T	Y	C	T	C	C	C	C	T	T	Y	T	T	T	T	T	T	T	T	T	T	T	T	T	T	T	T	C	T	T	T	T	T	T	N	T	Y
RAC875_c28894_526	A/G	1B	106792444	+	NA	NA	NA	NA	NA	NA	A	R	R	A	G	A	R	A	R	G	A	A	A	A	A	A	A	A	A	A	A	A	A	A	A	R	A	G	A	A	A	A	G	A	A	A	G	G	A
BS00049927_51	G/T	1B	108837030	+	NA	NA	NA	NA	NA	NA	G	K	K	G	T	G	K	G	T	T	G	T	G	G	G	G	G	G	T	G	T	G	T	G	G	K	G	T	G	G	G	G	T	G	G	G	N	T	G
wsnp_Ku_c16938_25916260	T/C	1B	109728193	+	NA	NA	NA	NA	NA	NA	T	T	Y	T	T	T	T	T	C	T	T	C	T	T	T	T	T	T	C	T	C	T	C	T	T	T	T	T	T	T	T	T	T	T	T	T	T	T	T
wsnp_Ex_c11976_19193550	G/A	1B	109729521	+	NA	NA	NA	NA	NA	NA	G	G	R	G	G	G	G	G	A	G	G	A	G	G	G	G	G	G	A	G	A	G	A	G	G	G	G	G	G	G	G	G	G	G	G	G	G	G	G
RAC875_c37183_331	A/G	1A	66893592	+	NA	NA	NA	NA	NA	NA	A	G	R	A	G	A	G	A	A	G	A	A	A	A	A	A	A	A	A	G	A	A	A	R	G	R	G	A	A	A	R	N	A	G	A	A	R	G	A
tplb0047k12_1370	G/A	1D	69096996	+	NA	NA	NA	NA	NA	NA	N	G	G	G	G	G	G	G	G	G	G	G	G	G	G	G	G	G	G	G	R	G	A	G	G	G	G	G	G	A	G	G	G	G	G	G	G	G	G
BobWhite_c39153_131	C/T	1D	69097045	+	NA	NA	NA	NA	NA	NA	C	N	C	C	T	C	N	C	T	T	C	T	C	C	C	C	C	C	T	C	T	C	T	C	C	N	C	T	C	C	C	C	T	C	C	C	Y	T	C
Ku_c5960_496	T/C	1B	112203108	+	NA	NA	NA	NA	NA	NA	T	Y	Y	T	C	T	Y	T	C	C	T	C	T	T	T	T	T	T	C	T	C	T	C	T	T	Y	T	C	T	T	T	T	C	T	T	T	N	C	T
Kukri_c17540_394	A/G	1B	115278824	+	NA	NA	NA	NA	NA	NA	A	R	R	A	G	A	R	A	R	G	A	G	A	A	A	A	A	A	G	A	G	A	G	A	A	R	A	G	A	A	A	A	G	A	A	A	G	G	A
RAC875_rep_c119728_146	A/G	1D	74282038	+	NA	NA	NA	NA	NA	NA	A	R	R	A	A	A	A	A	R	A	A	A	A	A	A	A	A	A	A	A	R	A	A	G	G	R	G	G	A	A	R	G	G	G	A	A	G	A	A
Ex_c40520_1484	C/T	1B	119048388	+	NA	NA	NA	NA	NA	NA	C	Y	Y	C	T	C	Y	C	Y	T	C	C	C	C	C	C	C	C	C	C	C	C	C	C	C	Y	C	T	C	C	C	C	T	C	C	C	Y	T	C
IAAV7043	T/C	1B	120405675	+	NA	NA	NA	NA	NA	NA	T	Y	C	T	C	T	Y	T	Y	C	T	T	T	T	T	T	T	T	T	T	T	T	T	T	T	Y	T	C	T	T	T	T	C	T	T	T	Y	C	T
RAC875_c2202_1097	G/A	1A	108078188	+	NA	NA	NA	NA	NA	NA	G	A	G	G	A	G	A	G	G	A	G	G	G	G	G	G	G	G	G	A	G	G	G	R	A	R	A	G	G	G	R	R	G	A	G	G	R	A	G
BS00093740_51	G/A	1B	120884001	+	NA	NA	NA	NA	NA	NA	G	R	R	G	A	G	R	G	R	A	G	G	G	G	G	G	G	G	G	G	G	G	G	G	G	R	G	A	G	G	G	G	A	G	G	G	N	A	G
RAC875_c90431_275	A/C	1D	77392348	+	NA	NA	NA	NA	NA	NA	A	M	M	A	C	A	M	A	M	C	A	A	A	A	A	A	A	A	A	A	A	A	A	A	A	M	A	C	A	A	A	A	C	A	A	A	C	C	A
RAC875_c8849_134	T/C	1B	123965278	+	NA	NA	NA	NA	NA	NA	T	Y	Y	T	C	T	Y	T	C	C	T	T	T	T	T	T	T	T	T	T	T	T	T	T	T	Y	T	C	T	T	T	T	C	T	T	T	Y	C	T
RAC875_c47137_112	A/G	1B	130347841	+	NA	NA	NA	NA	NA	NA	A	A	R	A	A	A	A	A	G	A	N	A	A	A	A	A	A	A	A	A	A	A	A	A	A	A	A	A	A	A	A	A	A	A	A	A	A	A	A
TA001371-0399	G/A	1D	80445388	+	NA	NA	NA	NA	NA	NA	G	G	G	G	A	G	G	G	A	A	G	G	G	G	G	G	G	N	G	G	G	G	G	G	G	G	G	G	G	G	G	G	G	G	G	G	G	G	G
IAAV7414	C/T	1A	100292629	+	NA	NA	NA	NA	NA	NA	C	T	C	C	T	C	T	C	C	T	C	C	C	C	C	C	C	C	C	T	C	C	C	Y	T	Y	T	C	C	C	Y	Y	C	T	C	C	N	T	C
IAAV7418	C/T	1D	83724839	+	NA	NA	NA	NA	NA	NA	C	C	Y	Y	C	C	T	T	Y	C	C	C	C	C	C	C	C	C	C	C	C	C	C	C	C	C	C	C	C	C	C	C	C	C	C	T	C	C	C
wsnp_Ex_c14733_22819625	A/G	1A	100292904	+	NA	NA	NA	NA	NA	NA	A	G	A	A	G	A	G	A	A	G	A	A	A	A	A	A	A	A	A	G	A	A	A	R	G	R	G	A	A	A	R	R	A	G	A	A	N	G	A
wsnp_Ku_rep_c71900_71624324	G/A	1A	90762533	+	NA	NA	NA	NA	NA	NA	G	R	A	G	A	G	R	G	R	A	A	G	G	G	G	G	A	G	G	G	G	G	G	R	G	R	G	A	G	G	R	G	A	A	G	G	A	A	G
IAAV3132	T/C	1D	98842169	+	NA	NA	NA	NA	NA	NA	T	T	T	T	T	T	T	T	T	T	T	T	T	T	C	T	C	C	C	T	Y	T	T	T	T	T	T	T	T	T	T	T	T	T	T	T	T	T	T
wsnp_Ex_c18662_27538313	C/T	1A	104937323	+	NA	NA	NA	NA	NA	NA	C	T	C	C	T	C	T	C	C	T	C	C	C	C	C	C	C	C	C	T	C	C	C	Y	T	Y	T	C	C	C	Y	Y	C	T	C	C	Y	T	C
wsnp_Ex_c18664_27540364	A/G	1D	100467861	+	NA	NA	NA	NA	NA	NA	A	A	A	A	A	A	A	A	A	A	A	G	A	A	G	A	G	A	A	A	N	A	A	A	G	R	A	A	A	A	A	A	G	A	A	A	N	A	A
wsnp_Ex_c48375_53299028	T/C	1A	102372011	+	NA	NA	NA	NA	NA	NA	T	C	T	T	C	T	C	T	T	C	T	T	T	T	T	T	T	T	T	C	T	T	T	Y	C	Y	C	T	T	T	Y	Y	T	C	T	T	C	C	T
BS00022625_51	G/A	1B	163096541	+	NA	NA	NA	NA	NA	NA	G	R	R	G	A	G	R	G	R	A	G	G	G	G	G	G	G	G	G	G	G	G	G	G	G	R	G	A	G	G	G	G	A	G	G	G	R	A	G
BS00000209_51	C/T	1D	103473283	+	NA	NA	NA	NA	NA	NA	T	C	Y	C	C	C	C	C	C	C	C	C	C	T	T	T	C	C	T	C	Y	C	T	Y	C	C	T	C	C	C	T	T	T	C	C	T	C	C	Y
TA012713-0667	C/T	1D	104569802	+	NA	NA	NA	NA	NA	NA	T	C	N	C	N	T	Y	C	C	C	T	C	Y	T	C	T	C	C	T	T	Y	T	T	T	T	N	T	T	T	C	T	T	T	T	T	C	C	C	T
wsnp_Ex_c44498_50537128	G/A	1A	105905541	+	NA	NA	NA	NA	NA	NA	G	A	G	G	A	G	A	G	G	A	G	G	G	G	G	G	G	G	G	A	G	G	G	N	A	R	A	G	G	G	R	R	G	A	G	G	A	A	G
wsnp_Ku_rep_c68419_67400635	G/A	1A	112036379	+	NA	NA	NA	NA	NA	NA	G	A	G	G	A	G	A	G	G	A	G	G	G	G	G	G	G	G	G	A	G	G	G	R	A	G	A	G	G	G	R	G	G	A	G	G	R	A	G
BS00087437_51	T/C	1A	113860299	+	NA	NA	NA	NA	NA	NA	T	C	Y	T	C	T	C	Y	T	C	T	T	T	T	T	T	T	T	T	C	T	T	T	Y	C	C	C	T	T	T	Y	N	T	C	T	C	N	C	Y
IAAV2342	A/C	1A	115359114	+	NA	NA	NA	NA	NA	NA	A	C	A	A	C	A	C	A	A	C	A	A	A	A	A	A	A	A	A	C	A	A	A	M	C	M	C	A	A	A	M	M	A	C	A	A	C	C	A
BobWhite_rep_c62985_546	A/G	1B	168418361	+	NA	NA	NA	NA	NA	NA	A	R	A	A	G	A	R	A	A	G	A	A	A	A	A	A	A	A	A	A	A	A	A	A	A	A	A	A	A	A	A	A	A	A	A	A	A	G	A
RAC875_rep_c72356_51	C/T	1B	178097982	+	NA	NA	NA	NA	NA	NA	C	Y	C	Y	C	T	Y	T	Y	C	C	T	C	C	T	T	C	T	T	T	T	C	T	C	T	Y	C	C	C	T	Y	C	C	C	C	C	C	C	T
wsnp_Ex_c28165_37310070	T/C	1A	131964616	+	NA	NA	NA	NA	NA	NA	T	C	T	T	C	T	C	T	T	C	T	T	T	T	T	T	T	T	T	C	T	T	T	Y	C	Y	C	T	T	T	Y	Y	T	C	T	T	N	C	T
IAAV2776	G/T	1D	119403683	+	NA	NA	NA	NA	NA	NA	T	K	G	G	G	T	G	G	G	G	G	G	G	G	G	G	G	G	G	G	G	G	G	K	G	G	G	G	G	T	G	G	G	G	G	T	G	N	G
wsnp_Ex_c11374_18361760	C/A	1A	132481955	+	NA	NA	NA	NA	NA	NA	C	A	C	C	A	C	A	C	C	A	C	C	C	C	C	C	C	C	C	A	C	C	C	M	A	M	A	C	C	C	M	M	C	A	C	C	M	A	C
wsnp_Ku_c3468_6420199	T/C	1A	132485726	+	NA	NA	NA	NA	NA	NA	T	C	T	T	C	T	C	T	T	C	T	T	T	T	T	T	T	T	T	C	T	T	T	Y	C	Y	C	T	T	T	Y	Y	T	C	T	T	Y	C	T
RAC875_c21620_1359	A/G	1A	132784377	+	NA	NA	NA	NA	NA	NA	A	G	A	A	G	A	G	A	A	G	A	A	A	A	A	A	A	A	A	G	A	A	A	R	G	R	G	A	A	A	R	R	A	G	A	A	R	G	A
wsnp_Ra_c7847_13421750	A/G	1A	135517238	+	NA	NA	NA	NA	NA	NA	A	G	A	A	G	A	G	A	A	G	A	A	A	A	A	A	A	A	A	G	A	A	A	R	G	R	G	A	A	A	R	R	A	G	A	A	R	G	A
wsnp_Ex_rep_c105244_89727666	G/A	1A	136959321	+	NA	NA	NA	NA	NA	NA	G	A	G	G	A	G	A	G	G	A	G	G	G	G	G	G	G	G	G	A	G	G	G	R	A	R	A	G	G	G	R	R	G	A	G	G	A	A	G
Kukri_c14968_674	C/T	1A	164461073	+	NA	NA	NA	NA	NA	NA	C	Y	Y	C	T	C	Y	C	Y	T	C	C	C	C	C	C	C	C	C	C	C	C	C	C	C	C	C	C	C	C	C	C	C	C	C	C	C	T	C
IAAV3828	G/A	1A	155696584	+	NA	NA	NA	NA	NA	NA	G	R	R	G	A	G	R	G	R	A	G	G	G	G	G	G	G	G	G	G	G	G	G	G	G	G	G	G	G	G	G	G	G	G	G	G	G	A	G
Excalibur_c6258_692	G/A	1D	137440280	+	NA	NA	NA	NA	NA	NA	A	R	G	R	A	G	A	G	G	G	G	G	R	G	A	G	G	R	A	G	G	G	G	G	G	G	G	G	G	A	G	G	A	G	G	G	G	A	G
wsnp_BE637864B_Ta_1_1	T/G	1B	199575122	+	NA	NA	NA	NA	NA	NA	T	T	K	K	T	T	T	T	T	T	G	T	G	G	T	T	G	T	T	T	T	G	T	G	T	T	G	T	G	T	K	G	T	G	G	G	N	T	T
BS00003813_51	C/T	1A	150894834	+	NA	NA	NA	NA	NA	NA	C	T	C	C	T	C	T	C	C	T	C	C	C	C	C	C	C	C	C	T	C	C	C	Y	T	Y	T	C	C	C	Y	C	C	T	C	C	Y	T	C
BobWhite_c8218_162	C/T	1D	141277115	+	NA	NA	NA	NA	NA	NA	C	C	Y	Y	C	C	C	C	C	C	T	C	T	T	C	C	T	C	C	C	C	T	C	T	C	C	T	C	T	C	Y	T	C	T	T	T	N	C	C
Tdurum_contig13095_97	T/G	1B	195560028	+	NA	NA	NA	NA	NA	NA	T	T	N	T	T	T	T	T	N	T	T	T	T	T	T	T	T	T	T	T	T	T	T	T	T	N	T	G	T	T	T	T	G	T	T	T	G	T	T
BobWhite_c22266_315	C/T	1D	141705596	+	NA	NA	NA	NA	NA	NA	C	C	C	C	C	C	Y	C	C	C	C	C	C	C	C	C	C	C	C	C	C	C	C	Y	C	C	C	C	C	C	Y	C	C	T	C	C	C	C	C
wsnp_Ex_c13783_21613564	C/T	1A	208913304	+	NA	NA	NA	NA	NA	NA	C	T	C	C	T	C	T	C	C	T	C	C	C	C	C	C	C	C	C	T	C	C	C	C	T	N	T	C	C	C	N	C	C	T	C	C	Y	T	C
wsnp_Ex_c12618_20079758	A/G	1D	153775742	+	NA	NA	NA	NA	NA	NA	A	A	R	R	A	A	A	A	A	A	A	A	N	A	A	A	A	R	A	A	N	G	G	A	A	G	A	A	G	G	A	A	A	A	G	A	A	G	R
wsnp_Ex_rep_c70593_69508988	C/T	1A	185144749	+	NA	NA	NA	NA	NA	NA	C	T	Y	C	T	C	T	C	Y	T	C	C	C	C	C	C	C	C	C	T	C	C	C	Y	T	N	T	C	C	C	Y	Y	C	T	C	C	T	T	C
IAAV6100	G/A	1D	155734024	+	NA	NA	NA	NA	NA	NA	G	G	A	G	A	G	A	A	A	A	G	A	G	G	G	G	A	G	G	G	G	G	G	G	G	R	G	G	G	A	G	G	G	G	G	A	G	G	G
RAC875_c15649_1101	T/C	1D	156132546	+	NA	NA	NA	NA	NA	NA	T	T	Y	Y	T	T	T	T	Y	T	T	T	T	T	T	T	T	T	T	T	T	T	T	T	T	T	T	T	T	T	T	T	T	T	T	C	T	T	Y
Ex_c21450_396	T/G	1A	224826885	+	NA	NA	NA	NA	NA	NA	T	T	T	T	T	T	T	T	T	T	T	G	T	T	T	T	G	T	T	T	T	T	T	T	T	T	T	T	T	T	T	T	T	T	T	T	T	T	T
wsnp_Ex_c21450_30588044	T/C	1A	224826800	+	NA	NA	NA	NA	NA	NA	T	C	T	T	C	T	C	T	T	C	T	T	T	T	T	T	T	T	T	C	T	T	T	C	C	C	C	T	T	T	C	Y	T	C	T	T	C	C	T
wsnp_Ex_c2148_4035913	A/G	1D	158093802	+	NA	NA	NA	NA	NA	NA	A	A	A	A	A	A	A	G	A	A	A	G	A	A	A	A	A	A	A	A	G	A	G	A	G	G	A	G	A	G	A	A	G	G	A	G	N	A	A
GENE-0431_573	C/A	1B	234251709	+	NA	NA	NA	NA	NA	NA	C	C	C	C	C	C	C	C	C	C	C	C	C	C	C	C	C	C	C	C	C	C	C	C	C	C	C	C	C	C	C	C	C	C	C	A	C	C	N
GENE-0431_601	T/C	1B	234251737	+	NA	NA	NA	NA	NA	NA	T	C	Y	T	C	T	C	T	T	C	T	T	T	T	T	T	T	T	T	C	T	T	T	Y	C	C	C	T	T	T	Y	N	T	C	T	C	N	C	Y
wsnp_Ra_rep_c105422_89367749	A/G	1A	223938086	+	NA	NA	NA	NA	NA	NA	A	G	A	A	G	A	G	A	A	G	A	A	A	A	A	A	A	A	A	G	A	A	A	G	G	N	G	A	A	A	N	R	A	G	A	A	G	G	A
wsnp_Ex_c8374_14111734	T/C	1A	235688653	+	NA	NA	NA	NA	NA	NA	T	C	T	T	C	T	C	T	T	C	T	T	T	T	T	T	T	T	T	C	T	T	T	Y	C	Y	C	T	T	T	Y	Y	T	C	T	T	C	C	T
wsnp_Ex_c3747_6824863	G/A	1A	217612307	+	NA	NA	NA	NA	NA	NA	G	A	G	G	A	G	A	G	G	A	G	G	G	G	G	G	G	G	G	A	G	G	G	R	A	R	A	G	G	G	R	R	G	A	G	G	N	A	G
wsnp_Ex_c19730_28728245	G/A	1A	232073690	+	NA	NA	NA	NA	NA	NA	G	A	G	G	A	G	A	G	G	A	G	G	G	G	G	G	G	G	G	A	G	G	G	R	A	R	A	G	G	G	R	R	G	A	G	G	A	A	G
IAAV5756	T/G	1A	182069350	+	NA	NA	NA	NA	NA	NA	T	G	T	T	G	T	G	T	T	G	T	T	T	T	T	T	T	T	T	G	T	T	T	K	G	K	G	T	T	T	K	K	T	G	T	T	G	G	T
Ra_c69908_1877	C/T	1A	213907717	+	NA	NA	NA	NA	NA	NA	C	C	C	C	C	C	C	C	C	C	C	T	C	C	C	C	T	C	C	C	C	C	C	C	C	C	C	C	C	C	C	C	C	C	C	C	C	C	C
RAC875_c19509_174	A/G	1A	212022168	+	NA	NA	NA	NA	NA	NA	A	A	R	A	A	A	A	A	A	A	A	A	A	A	A	A	A	A	A	A	A	A	A	A	A	R	A	A	A	A	A	A	A	A	A	G	A	A	R
Excalibur_c12675_1147	T/C	1D	194223152	+	NA	NA	NA	NA	NA	NA	C	T	T	Y	T	T	T	T	Y	T	T	T	T	T	T	T	T	T	T	T	T	T	T	Y	T	T	T	C	T	T	T	T	T	T	T	T	N	T	T
BS00091666_51	C/T	1D	194681091	+	NA	NA	NA	NA	NA	NA	C	C	C	C	C	C	C	T	C	C	C	C	C	C	C	C	C	C	C	C	C	C	C	C	C	C	C	C	C	C	C	C	C	C	C	T	C	C	C
GENE-0379_108	T/C	1B	286611909	+	NA	NA	NA	NA	NA	NA	T	C	T	T	C	T	C	Y	T	C	T	T	T	T	T	T	T	T	T	C	T	T	T	Y	C	Y	C	T	T	T	Y	T	T	C	T	T	T	C	T
BobWhite_c44460_821	T/C	1D	200877951	+	NA	NA	NA	NA	NA	NA	T	Y	C	C	C	C	C	C	C	C	C	C	T	T	T	T	C	C	T	T	Y	C	C	Y	T	T	T	C	C	C	Y	T	T	C	C	C	T	T	T
wsnp_Ex_c33813_42239400	G/A	1D	203318230	+	NA	NA	NA	NA	NA	NA	G	G	R	G	R	A	G	A	R	G	G	G	G	G	G	G	G	G	G	A	R	G	A	R	G	G	G	G	G	A	G	G	G	A	G	G	G	G	G
Kukri_c23743_112	T/C	1D	204037850	+	NA	NA	NA	NA	NA	NA	T	T	T	Y	C	T	T	T	T	C	T	T	T	T	T	T	T	C	T	T	C	T	C	T	T	Y	T	C	T	T	T	T	C	T	T	C	C	T	T
IACX7921	A/G	1B	299974361	+	NA	NA	NA	NA	NA	NA	A	G	A	A	G	A	G	N	A	G	A	A	A	A	A	A	A	A	A	G	A	A	A	G	G	G	G	A	A	A	G	R	A	G	A	A	A	G	A
Ra_c7745_1438	G/A	1B	301257471	+	NA	NA	NA	NA	NA	NA	G	R	G	G	A	G	R	G	G	A	G	G	G	G	G	G	G	G	G	G	G	G	G	G	G	G	G	G	G	G	G	G	G	G	G	G	G	A	G
TA004185-0286	A/G	1D	205482462	+	NA	NA	NA	NA	NA	NA	G	R	R	A	A	G	G	G	N	G	G	G	A	G	G	A	G	G	G	G	A	A	A	G	G	A	G	G	A	A	A	G	G	G	A	A	A	A	R
TA004185-0392	T/C	1D	205482462	+	NA	NA	NA	NA	NA	NA	T	Y	Y	C	C	T	Y	T	Y	T	T	T	C	T	T	C	T	T	T	T	Y	C	C	T	T	C	T	T	C	C	C	T	T	T	C	C	Y	C	Y
RAC875_rep_c105766_652	G/A	1A	541469163	+	NA	NA	NA	NA	NA	NA	G	R	A	A	G	A	G	A	A	R	G	A	N	A	A	G	G	G	G	G	A	A	A	R	G	G	G	A	A	A	G	G	G	A	A	G	N	G	R
Ku_c11813_215	G/T	1B	307428372	+	NA	NA	NA	NA	NA	NA	G	G	K	G	G	G	G	G	K	G	G	T	G	G	G	G	G	G	T	G	T	G	T	G	G	G	G	G	G	G	G	G	G	G	G	G	G	G	G
Ra_c16069_1820	T/C	1B	310367218	+	NA	NA	NA	NA	NA	NA	T	Y	T	T	C	T	Y	T	T	C	T	T	T	T	T	T	T	T	T	T	T	T	T	T	T	T	T	T	T	T	T	T	T	T	T	T	T	C	T
D_contig07330_330	G/T	1D	218898826	+	NA	NA	NA	NA	NA	NA	G	G	K	K	G	G	G	G	G	G	T	T	K	T	G	G	T	G	K	G	G	T	G	T	G	G	T	T	K	G	K	T	G	T	T	T	N	T	G
Ku_c34562_480	G/A	1D	220071007	+	NA	NA	NA	NA	NA	NA	G	G	G	G	G	G	G	G	A	G	G	G	G	G	A	A	A	R	G	G	G	G	G	G	G	G	G	G	G	G	A	G	G	G	G	A	G	G	R
Excalibur_c15885_1145	G/A	1B	317364792	+	NA	NA	NA	NA	NA	NA	G	R	G	G	A	G	R	G	G	A	G	G	G	G	G	G	G	G	G	G	G	G	G	G	G	G	G	G	G	G	G	G	G	G	G	G	G	A	G
TA004365-0417	A/G	1A	291255613	+	NA	NA	NA	NA	NA	NA	A	G	A	A	G	A	G	R	A	G	A	A	A	A	A	A	A	A	A	G	A	A	A	R	G	R	G	A	A	A	R	R	A	G	A	A	A	G	A
wsnp_Ku_c2115_4089288	C/A	1B	325289375	+	NA	NA	NA	NA	NA	NA	C	M	C	C	A	C	M	C	C	A	C	C	C	C	C	C	C	C	C	C	C	C	C	C	C	M	C	A	C	C	C	C	A	C	C	C	N	A	C
wsnp_Ex_c5947_10431109	T/C	1B	326779824	+	NA	NA	NA	NA	NA	NA	T	Y	T	T	C	T	Y	T	T	C	T	T	T	T	T	T	T	T	T	T	T	T	T	T	T	Y	T	C	T	T	T	T	C	T	T	T	N	C	T
TA004324-0491	A/G	1B	327230012	+	NA	NA	NA	NA	NA	NA	A	A	A	A	A	A	A	A	R	A	A	A	A	A	A	A	A	A	A	A	A	A	A	A	A	R	A	G	A	A	A	A	G	A	A	A	R	A	A
Kukri_rep_c111517_289	G/A	1D	208087614	+	NA	NA	NA	NA	NA	NA	G	G	G	G	G	G	G	G	R	G	G	G	G	G	G	G	G	G	G	G	G	G	G	G	G	R	G	A	G	G	G	G	A	G	G	G	A	G	G
Excalibur_c27675_912	T/C	1B	327577668	+	NA	NA	NA	NA	NA	NA	T	T	T	T	T	T	T	T	Y	T	T	T	T	T	T	T	T	T	T	T	T	T	T	T	T	Y	T	C	T	T	T	T	C	T	T	T	Y	T	T
Excalibur_c32608_500	G/A	1D	208822471	+	NA	NA	NA	NA	NA	NA	G	G	G	G	G	G	G	G	R	G	G	G	G	G	G	G	G	G	G	G	G	G	G	G	G	R	G	A	G	G	G	G	A	G	G	G	R	G	G
tplb0024j12_840	T/C	1D	228440922	+	NA	NA	NA	NA	NA	NA	T	Y	C	Y	C	T	T	C	C	C	T	T	N	C	T	T	T	T	T	C	C	T	T	T	T	T	T	C	T	C	T	T	C	T	T	C	C	T	T
CAP7_c1241_128	C/T	1B	328439815	+	NA	NA	NA	NA	NA	NA	C	C	C	C	C	C	C	C	Y	C	C	C	C	C	C	C	C	C	C	C	C	C	C	C	C	C	C	T	C	C	C	C	T	C	C	C	Y	C	C
tplb0029b01_123	C/A	1B	328642065	+	NA	NA	NA	NA	NA	NA	C	M	C	C	A	C	M	C	M	A	C	C	C	C	C	C	C	C	C	C	C	C	C	M	C	C	C	C	C	C	M	C	C	A	C	C	N	A	C
BobWhite_c1456_615	T/C	1B	328642294	+	NA	NA	NA	NA	NA	NA	T	T	T	T	T	T	T	T	Y	T	T	T	T	T	T	T	T	T	T	T	T	T	T	Y	T	T	T	T	T	T	Y	T	T	C	T	T	T	T	T
GENE-0227_217	A/C	1A	297697298	+	NA	NA	NA	NA	NA	NA	A	M	A	A	C	A	M	A	M	C	A	A	A	A	A	A	A	A	A	A	A	A	A	M	A	A	A	A	A	A	M	A	A	C	A	A	A	C	A
BS00011450_51	T/C	1A	297698040	+	NA	NA	NA	NA	NA	NA	T	Y	T	T	C	T	Y	T	Y	C	T	T	T	T	T	T	T	T	T	T	T	T	T	Y	T	T	T	T	T	T	Y	T	T	C	T	T	T	C	T
tplb0029b01_1022	C/T	1B	328645298	+	NA	NA	NA	NA	NA	NA	C	Y	C	C	T	C	C	C	Y	T	C	C	C	C	C	C	C	C	C	C	C	C	C	Y	C	C	C	C	C	C	Y	C	C	T	C	C	C	T	C
Kukri_c67810_105	T/C	1D	230671639	+	NA	NA	NA	NA	NA	NA	C	T	Y	Y	T	T	T	T	T	T	Y	T	C	C	T	T	T	T	Y	T	Y	C	C	T	C	T	C	T	C	T	Y	C	C	T	C	T	T	C	T
Ra_c23839_884	T/C	1B	367440060	+	NA	NA	NA	NA	NA	NA	T	Y	T	T	C	T	C	T	T	C	T	T	T	T	T	T	T	T	T	T	T	T	T	T	T	T	T	T	T	T	T	T	T	T	T	T	T	C	T
wsnp_Ex_c12341_19693090	A/G	1D	235571610	+	NA	NA	NA	NA	NA	NA	A	A	A	A	G	A	G	G	R	G	A	R	A	A	A	A	G	R	G	A	R	A	A	R	G	G	G	A	A	A	A	G	G	A	A	A	A	A	A
IACX8300	C/T	1B	341931399	+	NA	NA	NA	NA	NA	NA	C	Y	C	C	T	C	T	C	C	T	C	C	C	C	C	C	C	C	C	T	C	C	C	Y	T	Y	T	C	C	C	Y	Y	C	T	C	C	C	T	C
wsnp_Ku_rep_c71909_71634013	T/C	1A	308813458	+	NA	NA	NA	NA	NA	NA	T	Y	T	T	C	T	C	T	T	C	T	C	T	T	T	T	C	T	T	C	T	T	T	Y	C	Y	C	T	T	T	Y	Y	T	C	T	T	T	C	T
TA001042-0912	G/T	1D	237804133	+	NA	NA	NA	NA	NA	NA	G	K	G	G	T	G	T	G	G	T	G	T	G	G	G	G	T	G	G	T	G	G	G	K	T	K	T	G	G	G	K	K	G	T	G	G	G	T	G
Kukri_c27717_316	A/G	1D	238060283	+	NA	NA	NA	NA	NA	NA	A	R	A	A	G	A	G	A	A	G	A	G	A	A	A	A	G	A	A	G	A	A	A	R	G	G	G	A	A	A	R	A	A	G	A	R	A	G	R
GENE-0099_329	A/G	1A	301777051	+	NA	NA	NA	NA	NA	NA	A	A	A	A	A	A	A	A	A	A	A	A	A	A	A	A	A	A	A	A	A	A	A	A	A	R	A	A	A	A	A	A	A	A	A	R	A	A	R
BS00031200_51	C/T	1A	301782284	+	NA	NA	NA	NA	NA	NA	C	Y	C	C	T	C	T	C	C	T	C	T	C	C	C	C	T	C	C	T	C	C	C	Y	T	Y	T	C	C	C	Y	N	C	T	C	C	C	T	C
Ra_c2322_174	A/G	1A	301857664	+	NA	NA	NA	NA	NA	NA	A	R	A	A	G	A	G	A	A	G	A	G	A	A	A	A	G	A	A	G	A	A	A	R	G	R	G	A	A	A	R	N	A	G	A	A	A	G	A
RAC875_c44575_561	C/T	1B	336069969	+	NA	NA	NA	NA	NA	NA	C	Y	C	C	T	C	T	C	C	T	C	C	C	C	C	C	C	C	C	C	C	C	C	C	C	Y	C	T	C	C	C	C	T	C	C	C	Y	T	C
IACX10924	C/T	1D	238691496	+	NA	NA	NA	NA	NA	NA	C	Y	C	C	T	C	T	C	C	T	C	T	C	C	C	C	T	C	C	T	C	C	C	Y	T	Y	T	C	C	C	Y	Y	C	T	C	C	C	T	C
wsnp_Ku_c30921_40705731	T/C	1A	303853897	+	NA	NA	NA	NA	NA	NA	T	C	Y	T	C	T	C	T	T	C	T	C	T	T	T	T	C	T	T	C	T	T	T	Y	C	Y	C	T	T	T	Y	T	T	C	T	T	T	C	T
Kukri_c49091_371	T/C	1A	303853926	+	NA	NA	NA	NA	NA	NA	T	C	T	T	C	T	C	T	T	C	T	T	T	T	T	T	T	T	T	T	T	T	T	T	T	C	T	C	T	T	T	T	C	T	T	T	C	C	T
Kukri_c49101_731	T/C	1D	239806375	+	NA	NA	NA	NA	NA	NA	T	C	N	T	T	T	T	T	T	T	T	T	T	T	C	T	T	T	T	T	T	T	T	C	T	Y	T	T	T	T	Y	T	T	C	T	T	Y	T	T
RAC875_c22244_61	T/C	1B	334307139	+	NA	NA	NA	NA	NA	NA	T	Y	T	T	C	T	Y	T	T	C	T	T	T	T	T	T	T	T	T	T	T	T	T	T	T	Y	T	C	T	T	T	T	C	T	T	T	Y	C	T
wsnp_Ra_c41581_48764320	A/G	1D	240588777	+	NA	NA	NA	NA	NA	NA	A	G	R	A	G	A	G	A	A	G	A	G	A	A	A	A	G	A	A	G	A	A	A	R	G	G	G	A	A	A	R	R	A	G	A	R	A	G	R
CAP7_c3885_73	C/T	1A	305327619	+	NA	NA	NA	NA	NA	NA	C	Y	C	C	T	C	T	C	C	T	C	T	C	C	C	C	T	C	C	T	C	C	C	Y	T	Y	T	C	C	C	Y	Y	C	T	C	C	C	T	C
RFL_Contig5450_993	T/C	1D	246651184	+	NA	NA	NA	NA	NA	NA	T	C	Y	T	C	T	C	T	T	C	T	C	T	T	T	T	C	T	T	C	T	T	T	Y	C	C	C	T	T	T	Y	Y	T	C	T	Y	T	C	Y
Excalibur_s107771_77	T/C	1A	300109699	+	NA	NA	NA	NA	NA	NA	T	Y	T	T	C	T	C	Y	T	C	T	T	T	T	T	T	T	T	T	C	T	T	T	N	C	C	C	T	T	T	Y	T	T	C	T	C	T	C	Y
Excalibur_s113941_196	C/T	1D	247518430	+	NA	NA	NA	NA	NA	NA	C	Y	C	C	T	C	Y	C	Y	T	C	C	C	C	C	C	C	C	C	C	C	C	C	C	C	Y	C	T	C	C	C	C	T	C	C	C	T	T	C
wsnp_RFL_Contig4726_5654774	T/C	1D	249023230	+	NA	NA	NA	NA	NA	NA	T	T	T	T	T	T	Y	T	Y	T	T	T	T	T	T	T	T	T	T	T	T	T	T	Y	T	Y	T	C	T	T	Y	T	C	C	T	T	C	T	T
BS00063885_51	G/A	1A	298561659	+	NA	NA	NA	NA	NA	NA	G	G	G	G	G	G	G	G	R	G	G	G	G	G	G	G	G	G	G	G	G	G	G	G	G	R	G	A	G	G	G	G	A	G	G	G	R	G	G
RAC875_rep_c117234_313	T/G	1D	251706922	+	NA	NA	NA	NA	NA	NA	T	T	T	T	T	T	T	T	T	T	T	T	T	T	T	T	T	T	T	T	T	T	T	T	T	T	T	T	T	G	T	T	T	T	T	T	T	T	T
BS00022490_51	A/C	1B	359896510	+	NA	NA	NA	NA	NA	NA	A	M	A	A	C	A	M	A	A	C	A	A	A	A	A	A	A	A	A	A	A	A	A	A	A	A	A	A	A	A	A	A	A	A	A	A	A	C	A
IAAV6919	C/T	1A	324500460	+	NA	NA	NA	NA	NA	NA	C	Y	C	C	T	C	Y	C	C	T	C	C	C	C	C	C	C	C	C	C	C	C	C	C	C	C	C	C	C	C	C	C	C	C	C	C	C	T	C
Tdurum_contig61425_242	A/G	1B	359198175	+	NA	NA	NA	NA	NA	NA	A	R	A	A	G	A	R	A	A	G	A	A	A	A	A	A	A	A	A	A	A	A	A	A	A	A	A	A	A	A	A	A	A	A	A	A	A	G	A
TA004947-0758	A/C	1B	355294346	+	NA	NA	NA	NA	NA	NA	A	A	A	A	A	A	A	A	A	A	A	A	A	A	A	A	A	A	A	A	A	A	A	M	A	A	A	A	A	A	M	A	A	C	A	A	M	A	A
Kukri_c32885_145	C/T	1D	261741564	+	NA	NA	NA	NA	NA	NA	C	T	Y	C	T	C	T	C	C	T	C	T	C	C	C	C	T	C	C	T	C	C	C	Y	T	T	T	C	C	C	Y	Y	C	T	C	Y	C	T	C
wsnp_Ex_c44049_50205904	T/C	1D	262248010	+	NA	NA	NA	NA	NA	NA	T	Y	Y	T	T	T	T	T	T	T	T	C	T	T	T	T	C	T	C	T	T	T	T	T	T	Y	T	T	T	T	T	T	T	T	T	Y	T	T	T
wsnp_Ex_c4408_7939986	C/T	1D	262248010	+	NA	NA	NA	NA	NA	NA	C	C	Y	Y	C	C	C	C	C	C	Y	C	T	C	C	C	C	C	T	T	Y	T	T	Y	T	C	T	C	T	C	C	T	C	C	T	C	C	T	C
Ku_c17486_152	C/T	1B	348796761	+	NA	NA	NA	NA	NA	NA	C	Y	C	C	T	C	Y	C	C	T	C	C	C	C	C	C	C	C	C	C	C	C	C	N	C	C	C	C	C	C	Y	C	C	T	C	C	Y	T	C
wsnp_Ex_c7629_13033231	T/C	1B	348797894	+	NA	NA	NA	NA	NA	NA	T	Y	T	T	C	T	Y	T	T	C	T	T	T	T	T	T	T	T	T	T	T	T	T	Y	T	T	T	T	T	T	Y	T	T	C	T	T	T	C	T
wsnp_Ex_c763_1503467	C/T	1D	262707646	+	NA	NA	NA	NA	NA	NA	C	Y	C	Y	C	C	C	T	C	C	C	C	C	C	C	C	C	C	Y	C	C	C	C	Y	C	C	C	C	C	T	C	C	T	T	C	C	Y	C	C
Ra_c272_1632	G/A	1A	337009593	+	NA	NA	NA	NA	NA	NA	G	R	R	G	G	G	G	G	G	G	G	A	G	G	G	G	A	G	G	G	G	G	G	G	G	R	G	G	G	G	G	G	G	G	G	R	G	G	G
BS00022687_51	A/G	1B	344044030	+	NA	NA	NA	NA	NA	NA	A	R	A	A	G	A	R	A	A	G	A	A	A	A	A	A	A	A	A	A	A	A	A	R	A	R	A	G	A	A	R	A	G	G	A	A	G	G	A
Excalibur_c24041_794	A/G	1B	344044931	+	NA	NA	NA	NA	NA	NA	A	R	R	A	A	A	A	A	A	A	A	G	A	A	A	A	G	A	A	A	A	A	A	A	A	A	A	A	A	A	A	A	A	A	A	A	A	A	A
RAC875_c18539_1159	T/C	1A	344294391	+	NA	NA	NA	NA	NA	NA	T	C	Y	T	C	T	C	T	T	C	T	C	T	T	T	T	C	T	T	C	T	T	T	Y	C	C	C	T	T	T	Y	Y	C	C	T	N	T	C	T
IAAV5730	A/G	1A	344480803	+	NA	NA	NA	NA	NA	NA	A	R	R	A	A	A	A	A	A	A	A	G	A	A	A	A	G	A	A	A	A	A	A	A	A	A	A	A	A	A	A	A	G	A	A	A	A	A	A
IAAV5743	C/A	1D	272322078	+	NA	NA	NA	NA	NA	NA	C	M	M	M	C	C	C	C	M	C	C	C	M	C	C	A	C	C	C	C	M	A	A	M	A	C	A	C	A	C	A	A	C	C	A	A	C	A	M
Ku_c42700_2798	T/C	1B	371455438	+	NA	NA	NA	NA	NA	NA	T	Y	T	T	C	T	C	T	T	C	T	T	T	T	T	T	T	T	T	T	T	T	T	T	T	T	T	T	T	T	T	T	T	T	T	T	T	C	T
Ex_c5759_628	A/G	1A	345108212	+	NA	NA	NA	NA	NA	NA	A	G	G	A	A	A	A	A	A	A	A	G	A	A	A	A	G	A	A	A	A	A	A	A	A	A	A	A	A	A	A	A	G	A	A	A	A	A	A
BobWhite_c8428_346	T/G	1D	273814586	+	NA	NA	NA	NA	NA	NA	T	K	N	T	T	T	T	T	T	T	T	G	T	T	T	T	G	T	T	T	T	T	T	T	T	T	T	T	T	T	T	T	G	T	T	T	T	T	T
TA003138-0517	T/G	1D	275624362	+	NA	NA	NA	NA	NA	NA	T	T	T	T	T	T	T	T	K	T	T	G	K	T	T	T	G	T	T	G	T	T	T	T	T	T	T	T	T	T	T	T	T	T	T	T	T	T	T
wsnp_Ex_c1374_2630879	G/A	1A	352137557	+	NA	NA	NA	NA	NA	NA	G	A	R	G	A	G	A	G	G	A	G	A	G	G	G	G	A	G	G	A	G	G	G	R	A	A	A	G	G	G	R	R	A	A	G	R	G	A	G
RFL_Contig5001_1099	T/C	1A	353916288	+	NA	NA	NA	NA	NA	NA	T	N	C	T	T	T	T	T	T	T	T	C	T	T	T	T	C	T	T	T	T	T	T	T	T	C	T	T	T	T	T	T	C	T	T	C	T	T	T
RAC875_c33300_141	A/G	1A	354303730	+	NA	NA	NA	NA	NA	NA	A	A	A	A	A	A	A	A	A	A	A	G	A	A	A	A	G	A	A	A	A	A	A	A	A	R	A	A	A	A	A	A	G	A	A	R	A	A	A
BobWhite_c46349_402	C/T	1A	354938418	+	NA	NA	NA	NA	NA	NA	C	C	C	C	C	C	C	C	C	C	C	T	C	C	C	C	T	C	C	C	C	C	C	C	C	Y	C	C	C	C	C	C	T	C	C	N	C	C	C
BS00052075_51	C/T	1B	385162395	+	NA	NA	NA	NA	NA	NA	C	C	C	C	T	C	T	C	C	T	C	C	C	C	C	C	C	C	C	C	C	C	C	C	C	C	C	C	C	C	C	C	C	C	C	C	C	T	C
CAP8_c2843_226	A/G	1D	285055103	+	NA	NA	NA	NA	NA	NA	A	A	A	A	A	A	A	A	A	A	A	G	A	A	A	A	G	A	A	A	A	A	A	A	A	R	A	A	A	A	A	A	G	A	A	R	A	A	A
Excalibur_c14943_695	A/G	1A	361511837	+	NA	NA	NA	NA	NA	NA	A	R	R	A	A	A	A	A	A	A	A	G	A	A	A	A	G	A	A	A	A	A	A	A	A	R	A	A	A	A	A	A	G	A	A	R	A	A	A
BobWhite_c1488_504	A/G	1A	362863041	+	NA	NA	NA	NA	NA	NA	A	A	A	A	A	A	A	A	A	A	A	G	A	A	A	A	G	A	A	A	A	A	A	A	A	R	A	A	A	A	A	A	G	A	A	R	A	A	A
Ra_c11023_679	T/C	1A	362864231	+	NA	NA	NA	NA	NA	NA	T	Y	Y	T	T	T	T	T	T	T	T	C	T	T	T	T	C	T	T	T	T	T	T	T	T	Y	T	T	T	T	T	T	C	T	T	Y	T	T	T
Kukri_c47825_138	A/G	1D	291086995	+	NA	NA	NA	NA	NA	NA	A	G	G	A	A	A	A	A	A	A	A	G	A	A	A	A	G	A	A	A	A	A	A	A	A	G	A	A	A	A	A	A	G	A	A	G	A	A	A
Excalibur_c1925_2569	C/T	1D	292529066	+	NA	NA	NA	NA	NA	NA	T	Y	Y	T	T	T	T	T	Y	T	T	C	C	C	N	C	T	T	C	T	T	C	T	C	T	Y	C	T	C	T	C	C	T	C	C	T	N	Y	Y
TA013367-0455	C/T	1A	364634467	+	NA	NA	NA	NA	NA	NA	C	Y	Y	C	C	C	C	C	C	C	C	T	C	C	C	C	T	C	C	C	C	C	C	C	C	Y	C	C	C	C	C	C	T	C	C	Y	C	C	C
BobWhite_c1318_691	T/C	1A	365070185	+	NA	NA	NA	NA	NA	NA	T	Y	T	T	C	T	C	T	T	C	T	T	T	T	T	T	T	T	T	T	T	T	T	T	T	T	T	T	T	T	T	T	T	T	T	T	T	C	T
CAP11_c6014_160	G/A	1A	365508700	+	NA	NA	NA	NA	NA	NA	G	G	G	G	G	G	G	G	G	G	G	A	G	G	G	G	A	G	G	G	G	G	G	G	G	R	G	G	G	G	G	G	A	G	G	R	G	G	G
IAAV749	G/A	1A	369089046	+	NA	NA	NA	NA	NA	NA	G	R	R	G	G	G	G	G	G	G	G	A	G	G	G	G	A	G	G	G	G	G	G	G	G	R	G	G	G	G	G	G	A	G	G	R	G	G	G
wsnp_Ex_rep_c103087_88124573	G/A	1A	369697771	+	NA	NA	NA	NA	NA	NA	G	G	G	G	G	G	G	G	G	G	G	A	G	G	G	G	A	G	G	G	G	G	G	G	G	R	G	G	G	G	G	G	A	G	G	R	G	G	G
GENE-0053_224	C/A	1A	370093248	+	NA	NA	NA	NA	NA	NA	C	C	C	C	C	C	C	C	C	C	C	A	C	C	C	C	A	C	C	C	C	C	C	C	C	M	C	C	C	C	C	C	A	C	C	M	C	C	C
Kukri_c67601_267	A/G	1A	370095221	+	NA	NA	NA	NA	NA	NA	A	A	A	A	A	A	A	A	A	A	A	G	A	A	A	A	G	A	A	A	A	A	A	A	A	R	A	A	A	A	A	A	G	A	A	R	A	A	A
wsnp_Ex_c4605_8241260	C/A	1A	370105357	+	NA	NA	NA	NA	NA	NA	C	C	C	C	C	C	C	C	C	C	C	A	C	C	C	C	A	C	C	C	C	C	C	C	C	M	C	C	C	C	C	C	A	C	C	N	C	C	C
wsnp_Ex_c46061_51675763	G/A	1D	297533748	+	NA	NA	NA	NA	NA	NA	G	R	R	R	G	G	G	G	G	G	G	G	A	G	G	G	G	G	A	A	R	A	A	R	A	G	A	G	A	G	A	A	G	G	A	A	G	A	G
Tdurum_contig55009_1153	G/T	1A	370105407	+	NA	NA	NA	NA	NA	NA	G	G	G	G	G	G	G	G	G	G	G	T	G	G	G	G	T	G	G	G	G	G	G	G	G	K	G	G	G	G	G	G	T	G	G	K	G	G	G
BS00094681_51	C/T	1A	374689334	+	NA	NA	NA	NA	NA	NA	T	Y	T	C	C	C	Y	C	C	C	T	C	T	T	C	C	C	T	C	T	Y	C	T	C	C	C	C	C	Y	C	C	C	C	C	C	Y	C	C	Y
IACX293	C/T	1A	375468775	+	NA	NA	NA	NA	NA	NA	T	N	T	C	C	C	N	C	C	C	T	C	T	T	C	C	C	T	C	T	Y	C	T	C	C	C	C	C	Y	C	C	C	C	C	C	N	C	C	Y
Kukri_rep_c115954_137	A/G	1A	376146599	+	NA	NA	NA	NA	NA	NA	G	R	G	A	A	A	R	A	A	A	G	A	G	G	A	A	A	G	A	G	R	A	G	A	A	A	A	A	R	A	A	A	A	A	A	R	A	A	R
wsnp_BE442716B_Ta_2_1	T/G	1B	409246561	+	NA	NA	NA	NA	NA	NA	T	K	T	T	G	T	G	T	T	G	T	T	T	T	T	T	T	T	T	T	T	T	T	T	T	K	T	G	T	T	T	T	G	T	T	T	G	T	T
Ku_c13515_171	C/T	1A	377026439	+	NA	NA	NA	NA	NA	NA	C	Y	C	C	T	C	T	C	C	T	C	C	C	C	C	C	C	C	C	C	C	C	C	C	C	Y	C	T	C	C	C	C	T	C	C	C	N	C	C
JD_c64600_281	G/A	1B	409627995	+	NA	NA	NA	NA	NA	NA	G	R	G	G	A	G	A	G	G	A	G	G	G	G	G	G	G	G	G	G	G	G	G	G	G	N	G	A	G	G	G	G	A	G	G	G	R	G	G
TA016282-1180	G/A	1D	302818815	+	NA	NA	NA	NA	NA	NA	G	G	G	G	A	G	A	G	G	A	G	G	G	G	A	G	G	A	G	G	G	G	G	N	G	G	G	A	G	G	G	G	A	G	G	G	G	G	N
wsnp_Ex_c10100_16600633	A/G	1A	377429002	+	NA	NA	NA	NA	NA	NA	G	R	G	A	A	A	R	A	A	A	G	A	G	G	A	A	A	G	A	G	R	A	G	A	A	A	A	A	R	A	A	A	A	A	A	R	A	A	R
wsnp_Ex_c25628_34888439	T/C	1A	380973362	+	NA	NA	NA	NA	NA	NA	C	C	C	T	T	T	N	T	T	T	C	T	C	C	T	T	T	C	T	C	C	T	C	T	T	T	T	T	C	T	T	T	T	T	T	N	T	T	C
BS00068358_51	A/G	1D	303516760	+	NA	NA	NA	NA	NA	NA	G	R	G	A	A	A	R	A	A	A	G	A	G	G	A	A	A	G	A	G	R	A	G	A	A	A	A	A	R	A	A	A	A	A	A	R	A	A	R
GENE-0446_243	G/A	1D	308269673	+	NA	NA	NA	NA	NA	NA	A	R	A	G	G	G	R	G	G	G	A	G	N	A	G	G	G	A	G	A	R	G	A	G	G	G	G	G	R	G	G	G	G	G	G	R	G	G	R
Excalibur_c54055_694	T/C	1D	308455842	+	NA	NA	NA	NA	NA	NA	T	T	T	T	T	T	T	T	T	T	T	T	T	T	T	T	T	T	T	T	T	C	T	T	T	C	T	C	T	T	T	T	T	C	C	T	T	T	T
Excalibur_c20439_825	T/C	1D	313201709	+	NA	NA	NA	NA	NA	NA	T	T	Y	C	T	T	Y	C	C	T	T	C	Y	T	T	T	C	T	T	C	C	T	C	T	C	Y	T	T	T	T	T	T	T	T	T	T	T	T	Y
RAC875_c5796_424	A/G	1B	423960966	+	NA	NA	NA	NA	NA	NA	A	R	A	A	G	A	G	A	A	G	A	A	A	A	A	A	A	A	A	A	A	A	A	A	A	A	A	A	A	A	A	A	A	A	A	A	A	A	A
GENE-0136_82	T/G	1B	434564597	+	NA	NA	NA	NA	NA	NA	T	K	T	K	T	T	K	T	T	T	G	T	G	G	T	T	G	T	T	T	K	G	G	K	T	K	G	G	G	T	T	G	G	T	G	G	G	G	T
BS00021907_51	G/A	1D	325592292	+	NA	NA	NA	NA	NA	NA	G	R	G	G	G	G	G	G	G	G	G	G	G	G	G	G	G	G	G	G	G	G	G	G	G	R	G	A	G	G	G	G	A	G	G	G	A	G	G
RAC875_rep_c105196_532	A/G	1D	325964463	+	NA	NA	NA	NA	NA	NA	A	A	A	A	A	A	A	A	A	A	A	A	A	A	A	A	A	A	A	A	A	G	A	A	A	G	A	G	A	A	A	A	A	G	G	A	G	A	A
tplb0023b14_704	G/T	1B	445180514	+	NA	NA	NA	NA	NA	NA	G	G	G	G	G	G	K	G	G	G	G	G	G	G	G	G	G	G	G	G	G	G	G	G	G	G	G	G	G	G	K	G	G	T	G	G	K	G	G
wsnp_Ra_c8484_14372772	G/A	1B	445433971	+	NA	NA	NA	NA	NA	NA	G	G	G	G	G	G	R	G	G	G	G	G	G	G	G	G	G	G	G	G	G	G	G	G	G	G	G	G	G	G	R	G	G	A	G	G	G	G	G
wsnp_Ex_c17452_26163465	T/C	1A	427818745	+	NA	NA	NA	NA	NA	NA	T	T	T	T	T	T	Y	T	T	T	T	T	T	T	T	T	T	T	T	T	T	T	T	T	T	T	T	T	T	T	Y	T	T	C	T	T	Y	T	T
wsnp_Ex_c17452_26163496	C/T	1B	445434348	+	NA	NA	NA	NA	NA	NA	C	Y	Y	C	C	C	Y	C	Y	C	C	N	C	C	C	C	C	C	T	C	C	C	C	Y	T	T	C	T	C	C	Y	C	T	T	C	C	T	C	C
TA002594-0782	G/T	1A	430179948	+	NA	NA	NA	NA	NA	NA	T	K	T	G	G	G	K	G	G	G	T	G	K	T	G	G	G	T	G	T	K	G	T	G	G	K	G	G	K	G	G	G	G	G	G	T	K	K	K
Kukri_c4951_503	A/G	1B	449131746	+	NA	NA	NA	NA	NA	NA	A	R	R	A	A	A	R	A	R	A	A	R	A	A	A	A	A	A	G	A	R	A	A	R	G	G	A	G	A	A	R	A	G	G	A	A	G	A	A
wsnp_Ex_c22984_32207214	T/C	1D	335074144	+	NA	NA	NA	NA	NA	NA	T	Y	T	T	T	T	C	C	Y	T	T	T	T	T	T	T	T	C	T	T	Y	T	T	T	T	C	T	T	T	T	T	T	T	T	T	C	Y	T	T
Ex_c25689_1606	G/A	1A	432974867	+	NA	NA	NA	NA	NA	NA	A	R	A	G	G	G	R	G	R	G	A	G	R	A	G	G	G	A	G	A	R	G	A	G	G	R	G	G	R	G	G	G	G	G	G	A	R	R	R
Ex_c12584_2014	G/A	1A	435061794	+	NA	NA	NA	NA	NA	NA	A	R	A	G	G	G	R	G	R	G	A	G	R	A	G	G	G	A	G	A	R	G	A	G	G	R	G	G	R	G	G	G	G	G	G	A	R	R	R
GENE-3626_308	T/C	1D	337901999	+	NA	NA	NA	NA	NA	NA	C	Y	C	N	C	C	T	C	C	C	T	C	T	T	C	C	T	C	C	C	N	T	T	Y	C	N	T	T	T	C	Y	T	T	T	T	T	T	T	C
Kukri_rep_c101946_496	T/C	1B	453513953	+	NA	NA	NA	NA	NA	NA	C	C	C	T	T	T	T	T	T	T	C	T	C	C	T	T	T	C	T	C	C	T	C	T	T	T	T	T	C	T	T	T	T	T	T	C	C	T	N
BS00060042_51	C/A	1D	339306672	+	NA	NA	NA	NA	NA	NA	C	C	C	C	C	C	C	C	C	C	C	C	C	C	C	C	C	C	C	C	C	A	C	C	C	A	C	C	C	C	C	C	C	A	A	C	C	C	C
wsnp_Ex_c852_1657319	G/T	1B	455211598	+	NA	NA	NA	NA	NA	NA	T	K	T	K	T	T	G	T	T	T	G	T	G	G	T	T	G	T	T	T	K	G	G	K	T	K	G	G	G	T	K	G	G	G	G	G	G	G	T
CAP11_rep_c5039_201	T/G	1B	456185168	+	NA	NA	NA	NA	NA	NA	G	K	G	K	G	G	T	G	G	G	T	G	T	T	G	G	T	G	G	G	K	T	T	K	G	K	T	T	T	G	K	T	T	T	T	T	T	T	G
BS00110104_51	C/A	1D	340557976	+	NA	NA	NA	NA	NA	NA	C	M	M	C	A	C	M	C	M	A	C	C	C	C	C	C	C	C	C	C	C	C	C	C	C	M	C	A	C	C	C	C	A	C	C	C	N	A	C
wsnp_Ex_rep_c68712_67571580	G/A	1A	440448411	+	NA	NA	NA	NA	NA	NA	A	R	A	R	A	A	G	A	A	A	G	A	G	G	A	A	G	A	A	A	R	G	G	R	A	R	G	G	G	A	R	G	G	G	G	G	G	G	A
wsnp_Ex_rep_c68762_67626384	G/A	1D	340664846	+	NA	NA	NA	NA	NA	NA	G	G	G	R	G	G	R	G	G	G	A	G	G	G	G	G	G	G	G	G	G	G	G	A	A	R	A	G	G	G	G	A	A	A	G	A	G	G	R
wsnp_Ra_c2027_3945764	G/A	1B	456975186	+	NA	NA	NA	NA	NA	NA	A	R	A	R	A	A	G	A	A	A	G	A	G	G	A	A	G	A	A	A	R	G	G	R	A	R	G	G	G	A	R	G	G	G	G	G	G	G	A
Kukri_rep_c102095_679	G/A	1D	341238396	+	NA	NA	NA	NA	NA	NA	A	R	R	G	G	G	G	G	R	G	G	A	G	G	G	G	G	R	G	G	A	G	A	G	A	A	G	G	G	G	G	G	A	G	G	A	R	G	R
Kukri_c51474_334	A/G	1B	457378727	+	NA	NA	NA	NA	NA	NA	A	R	A	R	A	A	G	A	A	A	G	A	G	G	A	A	G	A	A	A	N	G	G	R	A	R	G	G	G	A	R	G	G	A	G	G	G	G	A
wsnp_BE443332B_Ta_2_2	T/C	1B	466089727	+	NA	NA	NA	NA	NA	NA	T	Y	T	T	T	T	T	T	T	T	T	T	T	T	T	T	T	T	T	T	T	T	T	T	T	Y	T	C	T	T	Y	T	C	T	T	T	C	T	T
wsnp_Ex_rep_c66883_65286958	C/T	1B	464710489	+	NA	NA	NA	NA	NA	NA	T	C	C	T	T	T	C	T	C	T	T	C	T	T	T	T	T	T	T	T	C	T	T	C	C	C	T	C	T	T	C	T	C	C	T	T	C	T	T
RAC875_c61493_327	A/G	1D	347216313	+	NA	NA	NA	NA	NA	NA	A	A	A	A	A	G	A	A	G	A	A	A	A	A	A	A	A	A	A	G	A	A	A	A	A	A	A	A	A	A	A	A	A	A	A	A	A	A	A
Tdurum_contig56874_562	C/T	1B	471193960	+	NA	NA	NA	NA	NA	NA	C	Y	C	C	C	C	C	C	C	C	C	C	C	C	C	C	C	C	C	C	C	C	C	C	C	Y	C	T	C	C	Y	C	T	C	C	C	T	C	C
wsnp_Ku_c24323_34285350	C/T	1B	474117905	+	NA	NA	NA	NA	NA	NA	C	Y	Y	C	C	T	C	C	Y	C	C	Y	C	C	C	C	C	C	C	T	Y	C	C	Y	T	T	C	T	C	C	Y	C	T	T	C	C	T	C	C
Excalibur_s102388_276	C/T	1D	352194341	+	NA	NA	NA	NA	NA	NA	C	C	C	C	T	T	T	C	C	C	C	C	C	C	T	C	C	T	T	C	Y	C	C	C	C	C	C	C	C	T	C	C	C	C	C	C	C	C	C
BS00071465_51	C/T	1D	354717965	+	NA	NA	NA	NA	NA	NA	C	Y	C	C	C	C	C	C	C	C	C	C	C	C	C	C	C	C	C	C	C	C	C	C	C	Y	C	T	C	C	Y	C	T	C	C	C	T	C	C
Excalibur_c50665_1323	G/A	1A	454520631	+	NA	NA	NA	NA	NA	NA	G	R	G	G	G	G	G	G	G	G	G	G	G	G	G	G	G	G	G	G	G	G	G	G	G	R	G	A	G	G	R	G	A	G	G	G	A	G	G
Tdurum_contig15593_407	G/A	1B	476881768	+	NA	NA	NA	NA	NA	NA	G	R	G	G	G	G	G	G	G	G	G	G	G	G	G	G	G	G	G	G	G	G	G	G	G	R	G	A	G	G	R	G	A	G	G	G	A	G	G
RAC875_c56417_377	C/T	1B	477403655	+	NA	NA	NA	NA	NA	NA	C	Y	C	C	C	C	C	C	C	C	C	C	C	C	C	C	C	C	C	C	C	C	C	C	C	Y	C	T	C	C	Y	C	T	C	C	C	T	C	C
TA004407-0898	C/T	1A	455606444	+	NA	NA	NA	NA	NA	NA	C	C	N	C	C	T	C	C	Y	C	C	Y	C	C	C	C	C	C	C	T	C	C	C	Y	T	Y	C	C	C	C	C	C	C	T	C	C	C	C	C
BS00038498_51	G/A	1D	356153981	+	NA	NA	NA	NA	NA	NA	A	G	G	G	G	G	G	G	R	G	G	G	G	G	A	A	G	R	A	G	G	G	G	R	A	R	A	G	G	G	A	A	A	G	G	A	N	G	R
BobWhite_c33506_732	C/T	1B	480820956	+	NA	NA	NA	NA	NA	NA	C	C	C	C	C	C	C	C	C	C	C	Y	C	C	C	C	C	C	C	C	Y	C	C	Y	C	Y	C	C	C	C	C	C	C	T	C	C	C	C	C
Ra_c2895_591	G/T	1A	462435732	+	NA	NA	NA	NA	NA	NA	G	T	G	G	T	G	K	G	K	T	G	G	G	G	G	G	G	G	G	G	G	G	G	T	T	K	T	G	G	G	K	T	G	T	G	G	K	G	G
Tdurum_contig59449_400	T/G	1B	487407362	+	NA	NA	NA	NA	NA	NA	T	T	K	T	T	T	G	T	T	T	T	T	T	T	T	T	G	T	T	T	T	T	T	T	T	T	T	T	T	T	T	T	T	T	T	T	T	T	T
Tdurum_contig59449_249	T/C	1B	487407513	+	NA	NA	NA	NA	NA	NA	T	T	Y	T	T	T	C	T	T	T	T	T	T	T	T	T	C	T	T	T	T	T	T	T	T	T	T	T	T	T	T	T	T	T	T	T	T	T	T
Excalibur_c90096_77	C/A	1B	487489103	+	NA	NA	NA	NA	NA	NA	C	C	M	C	C	C	A	C	C	C	C	C	C	C	C	C	A	C	C	C	C	C	C	C	C	C	C	C	C	C	C	C	C	C	C	C	C	C	C
Excalibur_c59894_97	A/C	1A	463813596	+	NA	NA	NA	NA	NA	NA	A	A	A	A	A	A	A	A	A	A	C	C	A	A	A	A	C	A	A	A	A	A	A	A	A	M	A	A	A	A	A	A	C	A	A	M	N	A	A
GENE-0107_807	T/C	1B	488217053	+	NA	NA	NA	NA	NA	NA	T	Y	Y	T	T	C	T	T	Y	T	T	Y	T	T	T	T	T	T	T	C	Y	T	T	Y	C	Y	T	T	T	T	T	T	T	T	T	T	T	T	T
IACX18883	A/G	1D	365536193	+	NA	NA	NA	NA	NA	NA	A	A	A	A	A	A	A	A	A	A	G	G	A	A	A	A	G	A	A	A	A	A	A	A	A	R	A	A	A	A	A	A	G	A	A	R	G	A	A
Kukri_c88698_296	A/G	1A	464837103	+	NA	NA	NA	NA	NA	NA	A	A	A	A	A	A	A	A	A	A	G	A	A	A	A	A	A	A	A	A	A	A	A	A	A	R	A	A	A	A	A	A	A	A	A	R	G	A	A
D_contig14507_369	G/A	1D	365845918	+	NA	NA	NA	NA	NA	NA	G	G	G	G	G	G	G	G	G	G	G	G	G	G	G	G	G	G	G	G	G	A	G	G	G	G	G	A	G	G	G	G	G	A	A	G	G	G	G
JD_c3116_778	T/C	1B	492788984	+	NA	NA	NA	NA	NA	NA	T	Y	Y	T	T	T	T	T	Y	T	T	T	T	T	T	T	T	T	T	T	Y	T	T	C	C	Y	C	C	T	T	Y	C	C	C	T	T	C	T	T
Ra_c37969_549	T/C	1B	494159170	+	NA	NA	NA	NA	NA	NA	T	T	Y	T	T	T	T	T	Y	T	T	T	T	T	T	T	T	T	T	T	Y	T	T	C	C	Y	C	C	T	T	Y	C	C	C	T	T	C	T	T
TA003725-0553	A/G	1B	496095797	+	NA	NA	NA	NA	NA	NA	A	R	R	A	A	A	A	A	R	A	A	A	A	A	A	A	A	A	A	A	R	A	A	G	G	R	G	G	A	A	R	G	G	G	A	A	G	A	A
Ex_c8514_1342	T/C	1A	471700365	+	NA	NA	NA	NA	NA	NA	T	C	T	T	C	T	Y	T	Y	C	C	C	T	T	T	T	C	T	T	T	T	T	T	Y	C	C	C	T	T	T	Y	C	C	T	T	Y	C	T	T
Tdurum_contig81102_102	A/G	1B	497781640	+	NA	NA	NA	NA	NA	NA	A	R	R	A	A	A	A	A	R	A	A	A	A	A	A	A	A	A	A	A	R	A	A	G	G	R	G	G	A	A	R	G	G	G	A	A	G	A	A
RAC875_c41275_131	G/A	1D	374373384	+	NA	NA	NA	NA	NA	NA	G	R	R	G	G	G	G	G	G	A	G	A	R	A	G	G	A	A	G	G	R	G	A	R	A	A	A	G	R	G	R	A	A	G	G	A	G	G	R
Kukri_c3582_87	A/G	1A	474642142	+	NA	NA	NA	NA	NA	NA	A	G	R	A	G	A	R	A	R	G	G	G	A	A	A	A	G	A	A	A	A	A	A	R	G	G	G	A	A	A	R	G	G	A	A	R	N	A	A
GENE-0112_64	G/A	1D	375955370	+	NA	NA	NA	NA	NA	NA	G	A	R	G	A	G	R	G	R	A	A	A	G	G	G	G	A	G	G	G	G	G	G	R	A	A	A	G	G	G	R	A	A	G	G	R	N	G	G
Kukri_c10239_2186	G/T	1A	477654621	+	NA	NA	NA	NA	NA	NA	T	G	G	G	G	G	K	G	G	G	G	G	G	G	G	G	G	G	G	T	G	G	G	G	G	K	G	G	G	G	G	G	G	G	G	K	G	K	G
Kukri_c27785_400	T/C	1A	479827719	+	NA	NA	NA	NA	NA	NA	T	T	T	T	T	T	T	T	T	C	T	C	T	T	T	T	C	T	T	T	T	T	T	Y	C	Y	C	T	T	T	T	C	C	T	T	T	T	T	T
RAC875_c53185_802	T/C	1A	480549303	+	NA	NA	NA	NA	NA	NA	T	T	T	T	T	T	T	T	T	C	T	C	T	T	T	T	C	T	T	T	T	T	T	Y	C	Y	C	T	T	T	T	C	C	T	T	T	T	T	T
Excalibur_c34625_281	A/G	1B	508553959	+	NA	NA	NA	NA	NA	NA	A	A	R	A	A	A	A	A	R	A	A	A	A	A	A	A	A	A	A	A	A	A	A	G	G	R	G	G	A	A	R	G	G	G	A	A	G	A	A
RAC875_c47965_111	T/G	1D	379501877	+	NA	NA	NA	NA	NA	NA	T	T	T	T	T	G	T	T	G	T	T	T	T	T	T	T	T	T	T	G	T	T	T	T	T	T	T	G	T	T	T	T	T	T	T	T	T	T	T
BS00023126_51	G/A	1A	480604396	+	NA	NA	NA	NA	NA	NA	A	A	G	G	A	G	A	G	R	A	A	A	G	G	G	G	A	G	G	A	G	G	G	R	A	R	A	G	G	G	R	A	A	G	G	G	R	G	G
Ku_c1571_1457	C/T	1A	481691733	+	NA	NA	NA	NA	NA	NA	C	C	C	C	C	C	C	C	C	T	C	T	C	C	C	C	T	C	C	C	C	C	C	T	T	N	T	C	C	C	C	T	T	T	C	C	C	C	C
wsnp_Ex_c5216_9235964	A/G	1A	481691978	+	NA	NA	NA	NA	NA	NA	G	A	A	G	A	G	R	G	N	A	A	A	R	A	G	G	A	A	G	G	R	G	A	A	A	A	A	G	R	G	R	A	A	A	G	A	R	N	R
RAC875_rep_c98040_163	A/G	1D	382721229	+	NA	NA	NA	NA	NA	NA	A	R	R	A	A	G	A	A	R	A	A	A	A	A	A	A	A	A	A	G	R	A	A	G	G	R	G	G	A	A	R	G	G	G	A	A	G	A	A
RAC875_c43643_176	A/G	1A	483033308	+	NA	NA	NA	NA	NA	NA	A	R	A	A	A	A	A	A	A	A	G	A	A	A	A	A	A	A	A	A	A	A	A	A	A	A	A	A	A	A	R	A	A	A	A	A	G	A	A
RAC875_c31276_1128	G/A	1A	484335282	+	NA	NA	NA	NA	NA	NA	A	R	G	G	G	G	R	G	G	G	A	G	G	G	G	G	G	G	G	A	G	G	G	G	G	R	G	G	G	G	R	G	G	G	G	R	A	R	G
wsnp_Ra_c12148_19539667	G/A	1A	484335868	+	NA	NA	NA	NA	NA	NA	A	R	G	G	G	G	R	G	G	G	A	G	G	G	G	G	G	G	G	A	G	G	G	G	G	R	G	G	G	G	R	G	G	G	G	R	A	R	G
wsnp_Ra_c37745_45806931	A/C	1A	485343039	+	NA	NA	NA	NA	NA	NA	C	M	A	A	A	A	M	A	A	A	C	A	A	A	A	A	A	A	A	C	A	A	A	A	A	M	A	A	A	A	M	A	A	A	A	M	C	M	A
wsnp_Ex_rep_c66628_64934660	G/A	1A	485357301	+	NA	NA	NA	NA	NA	NA	A	R	G	G	G	G	R	G	G	G	A	G	G	G	G	G	G	G	G	A	G	G	G	G	G	R	G	G	G	G	R	G	G	G	G	R	A	R	G
BobWhite_rep_c63278_349	C/T	1A	486052272	+	NA	NA	NA	NA	NA	NA	T	Y	C	C	C	C	Y	C	C	C	T	C	C	C	C	C	C	C	C	T	C	C	C	C	C	Y	C	C	C	C	Y	C	C	C	C	Y	T	C	C
Kukri_c52952_315	G/A	1A	487017742	+	NA	NA	NA	NA	NA	NA	A	R	G	G	G	G	R	G	G	G	A	G	G	G	G	G	G	G	G	A	G	G	G	G	G	R	G	G	G	G	R	G	G	G	G	R	A	R	G
Ra_c6701_506	T/C	1D	387425507	+	NA	NA	NA	NA	NA	NA	T	T	Y	T	T	T	T	T	Y	T	T	T	T	T	T	T	C	T	T	T	Y	T	T	C	C	Y	C	C	T	T	Y	C	C	C	T	T	C	T	T
RAC875_c6701_291	G/A	1B	520785524	+	NA	NA	NA	NA	NA	NA	G	G	R	G	G	G	G	G	R	G	G	G	G	G	G	G	A	G	G	G	R	G	G	A	A	R	A	A	G	G	R	A	A	A	G	G	A	G	G
wsnp_Ra_c16080_24638622	T/C	1A	487732246	+	NA	NA	NA	NA	NA	NA	C	Y	T	T	T	T	Y	T	T	T	C	T	T	T	T	T	T	T	T	C	T	T	T	T	T	T	T	T	T	T	Y	T	T	T	T	T	C	Y	T
Tdurum_contig87938_342	G/A	1B	531004718	+	NA	NA	NA	NA	NA	NA	G	G	G	G	G	G	G	G	G	G	G	G	G	G	G	G	G	G	G	G	G	G	G	A	G	R	A	G	G	G	R	A	A	A	G	G	A	G	G
wsnp_JD_c11014_11565501	G/A	1B	530959858	+	NA	NA	NA	NA	NA	NA	G	G	G	G	G	G	G	G	G	G	G	G	G	G	G	G	G	G	G	G	G	G	G	A	G	R	A	G	G	G	R	A	A	A	G	G	A	G	G
BobWhite_c16005_289	C/T	1D	391741466	+	NA	NA	NA	NA	NA	NA	C	C	C	C	C	C	C	C	C	C	C	C	C	C	C	C	C	C	C	C	C	C	C	T	C	Y	T	C	C	C	Y	T	T	T	C	C	T	C	C
RAC875_c8888_802	T/G	1D	391741583	+	NA	NA	NA	NA	NA	NA	T	T	T	T	T	T	T	T	T	T	T	T	T	T	T	T	T	T	T	T	T	T	T	G	T	K	G	T	T	T	K	G	G	G	T	T	G	T	T
RAC875_s110519_303	G/A	1B	530959764	+	NA	NA	NA	NA	NA	NA	G	G	G	G	G	G	G	G	G	G	G	G	G	G	G	G	G	G	G	G	G	G	G	A	G	R	A	G	G	G	R	A	A	A	G	G	A	G	G
BS00010130_51	A/G	1B	530959425	+	NA	NA	NA	NA	NA	NA	A	A	A	A	A	A	A	A	A	A	A	A	A	A	A	A	A	A	A	A	A	A	A	G	A	R	G	A	A	A	R	G	G	G	A	A	G	A	A
BS00010131_51	A/G	1D	391741949	+	NA	NA	NA	NA	NA	NA	A	A	A	A	A	A	A	A	R	A	A	A	R	A	A	A	A	A	N	A	R	A	A	A	A	A	A	G	A	A	A	A	A	A	A	G	A	G	A
GENE-0410_71	C/A	1B	530472799	+	NA	NA	NA	NA	NA	NA	C	C	C	C	C	C	C	C	C	A	C	C	N	A	C	C	C	A	C	C	C	C	C	A	A	A	A	C	C	C	C	A	C	A	C	A	C	C	C
IACX11338	T/C	1B	530061350	+	NA	NA	NA	NA	NA	NA	T	T	Y	T	T	T	T	T	T	C	T	T	Y	C	T	T	T	C	T	T	T	T	T	C	C	C	C	T	T	T	T	C	T	C	T	C	T	T	T
Kukri_c25215_124	T/C	1D	393734681	+	NA	NA	NA	NA	NA	NA	T	T	N	T	T	T	T	T	T	C	T	T	C	C	T	T	T	C	T	T	T	T	T	C	C	C	C	T	T	T	T	C	T	C	T	C	T	T	T
wsnp_Ex_c21193_30320134	A/G	1A	491149018	+	NA	NA	NA	NA	NA	NA	A	A	R	A	A	A	A	A	A	G	A	A	R	G	A	A	A	G	A	A	A	A	A	G	G	G	G	A	A	A	A	G	A	G	A	G	A	A	A
wsnp_Ex_c21197_30325539	T/C	1D	394257635	+	NA	NA	NA	NA	NA	NA	T	T	T	T	T	T	T	T	T	T	T	T	T	T	T	T	T	T	T	T	T	C	C	T	T	Y	T	T	C	T	T	T	T	T	C	T	T	C	Y
RAC875_c23081_141	G/A	1A	491130134	+	NA	NA	NA	NA	NA	NA	G	G	R	G	G	G	G	G	G	A	G	G	R	A	G	G	G	A	G	G	G	G	G	A	A	A	A	G	G	G	G	A	G	A	G	A	G	G	G
Excalibur_c48379_461	T/C	1B	532166861	+	NA	NA	NA	NA	NA	NA	T	T	Y	T	T	T	T	T	Y	T	T	T	T	T	T	T	T	T	T	T	T	T	T	C	C	Y	C	T	T	T	Y	C	C	C	T	T	C	T	T
wsnp_Ex_rep_c105478_89891634	T/G	1D	397080064	+	NA	NA	NA	NA	NA	NA	T	T	T	K	T	K	G	G	K	G	T	G	T	T	T	T	G	T	T	T	G	T	G	G	G	G	G	T	T	G	T	G	G	G	T	G	K	T	K
wsnp_Ex_rep_c105541_89932598	A/G	1D	397080064	+	NA	NA	NA	NA	NA	NA	A	G	R	A	G	A	G	A	A	G	A	G	A	A	A	A	G	A	A	G	A	A	A	R	G	G	G	A	A	A	R	R	A	G	A	R	A	G	A
wsnp_RFL_Contig3854_4205716	A/G	1D	398458694	+	NA	NA	NA	NA	NA	NA	A	A	R	R	A	A	A	A	A	A	R	A	G	A	A	A	A	A	G	A	N	G	G	R	G	A	G	A	G	A	A	G	G	A	G	A	A	G	A
RAC875_c102223_220	C/T	1A	496439601	+	NA	NA	NA	NA	NA	NA	C	Y	C	C	C	C	C	C	C	C	C	C	C	C	C	C	C	C	C	C	C	C	C	T	C	Y	T	C	C	C	Y	T	T	T	C	C	T	C	C
IACX3047	A/G	1A	496478774	+	NA	NA	NA	NA	NA	NA	A	G	R	A	G	A	R	A	R	A	G	G	A	A	A	A	G	A	G	A	R	A	A	R	G	R	G	G	A	A	R	G	G	A	A	A	G	R	R
IAAV4703	C/A	1D	400780783	+	NA	NA	NA	NA	NA	NA	C	M	C	M	A	A	A	A	M	A	A	A	N	C	C	A	C	M	C	C	C	C	C	N	A	A	C	A	C	A	A	C	C	A	C	C	C	C	N
wsnp_Ex_c55986_58282517	T/C	1A	497520528	+	NA	NA	NA	NA	NA	NA	T	T	Y	T	T	T	T	T	T	T	C	T	C	C	T	T	T	C	T	T	T	T	T	T	T	Y	T	T	T	T	T	T	T	T	T	C	T	T	T
wsnp_Ex_rep_c109742_92411838	A/C	1A	498048708	+	NA	NA	NA	NA	NA	NA	A	M	A	A	A	A	A	A	A	A	A	C	A	A	A	A	C	A	A	A	A	A	A	A	A	A	A	A	A	A	M	A	C	A	A	A	C	C	A
wsnp_Ex_rep_c110023_92574403	C/T	1D	402824413	+	NA	NA	NA	NA	NA	NA	C	T	C	T	T	T	T	T	T	T	C	C	C	C	C	C	C	Y	T	T	Y	C	T	C	C	C	C	C	C	T	Y	C	C	T	C	T	C	C	C
wsnp_Ku_c21316_31053745	C/T	1A	498141636	+	NA	NA	NA	NA	NA	NA	C	Y	C	C	C	C	C	C	C	C	C	C	C	C	C	C	C	C	C	C	C	C	C	C	C	C	C	C	C	C	Y	C	C	C	C	C	T	C	C
Excalibur_c113341_139	A/G	1D	403051544	+	NA	NA	NA	NA	NA	NA	G	R	A	A	A	A	A	G	A	A	A	A	R	G	A	G	A	A	A	A	A	G	A	A	A	R	A	A	G	A	G	A	A	A	G	A	A	G	R
CAP12_c1906_217	C/T	1D	403235799	+	NA	NA	NA	NA	NA	NA	C	Y	C	C	C	C	C	C	C	C	C	C	C	C	C	C	C	C	C	C	C	C	C	C	C	C	C	C	C	C	Y	C	C	C	C	C	T	C	C
Kukri_c30322_414	C/T	1A	498536645	+	NA	NA	NA	NA	NA	NA	C	Y	C	C	C	C	C	C	C	C	C	C	C	C	C	C	C	C	C	C	C	C	C	C	C	C	C	C	C	C	Y	C	C	C	C	C	T	C	C
CAP12_c1784_424	G/A	1B	542579232	+	NA	NA	NA	NA	NA	NA	A	R	R	G	G	A	G	G	A	A	A	A	R	G	G	G	A	G	G	A	G	G	G	N	G	G	G	A	G	G	G	G	G	A	G	G	G	G	G
TA003955-1138	G/A	1D	403946004	+	NA	NA	NA	NA	NA	NA	G	G	G	G	G	G	G	G	G	G	G	G	G	G	G	G	G	G	G	G	G	G	G	G	G	G	G	G	G	G	G	G	G	G	G	G	A	G	G
Excalibur_c30955_479	C/T	1D	404062504	+	NA	NA	NA	NA	NA	NA	C	C	C	C	C	C	C	C	C	C	C	C	C	C	C	C	C	C	C	C	Y	C	C	C	C	C	C	T	C	T	C	C	C	C	C	C	C	C	C
TA004081-0677	C/T	1B	545212266	+	NA	NA	NA	NA	NA	NA	C	C	T	C	C	T	C	C	Y	C	C	C	C	C	C	C	C	C	C	C	Y	C	C	T	T	Y	T	T	C	T	Y	T	T	T	C	C	T	C	C
wsnp_BE445113A_Ta_2_1	T/C	1A	501030990	+	NA	NA	NA	NA	NA	NA	T	T	N	C	T	C	C	C	N	T	T	T	T	T	C	C	T	T	T	T	N	C	C	N	T	N	T	T	C	C	T	T	T	C	C	C	T	T	C
BS00068083_51	T/C	1B	546272993	+	NA	NA	NA	NA	NA	NA	T	T	Y	T	T	C	T	T	T	T	T	T	T	T	T	T	T	T	T	T	Y	T	T	C	C	Y	C	C	T	C	Y	C	C	C	T	T	C	T	T
Ex_c2332_275	G/A	1D	407618839	+	NA	NA	NA	NA	NA	NA	G	R	A	A	A	G	A	G	R	G	A	G	R	G	A	G	A	A	G	G	G	A	G	G	G	G	G	G	G	A	G	G	G	G	A	G	G	G	G
D_GBF1XID01DNWRS_378	G/A	1D	407808667	+	NA	NA	NA	NA	NA	NA	G	R	G	R	A	G	A	A	A	A	A	A	R	A	A	G	G	G	A	A	G	A	G	A	A	A	A	G	G	A	G	A	G	A	A	G	G	G	R
RAC875_c3835_782	C/T	1B	548536054	+	NA	NA	NA	NA	NA	NA	C	C	Y	C	C	T	C	C	C	C	C	C	C	C	C	C	C	C	C	C	C	C	C	C	C	C	C	C	C	C	C	C	C	C	C	C	C	C	C
TA004358-0724	G/A	1D	407875112	+	NA	NA	NA	NA	NA	NA	G	R	G	R	A	G	A	A	A	A	A	A	N	A	A	G	G	G	A	A	G	A	G	A	A	A	A	G	G	A	G	A	G	A	A	G	G	G	R
RFL_Contig3622_1217	T/C	1D	407875548	+	NA	NA	NA	NA	NA	NA	T	Y	T	Y	C	T	C	C	C	C	C	C	Y	C	C	T	T	T	C	C	T	C	T	C	C	C	C	T	T	C	T	C	T	C	C	T	T	T	Y
wsnp_Ex_c27290_36498531	A/G	1D	408072686	+	NA	NA	NA	NA	NA	NA	A	R	A	R	G	A	G	G	G	G	G	G	R	G	G	A	A	A	G	G	A	G	A	G	G	G	G	A	A	G	A	G	A	G	G	A	A	A	R
wsnp_Ex_c27290_36498462	G/A	1D	408072755	+	NA	NA	NA	NA	NA	NA	G	N	G	N	A	G	A	A	A	A	A	A	G	A	A	G	G	G	A	A	G	A	G	A	A	A	A	G	G	A	G	A	G	A	A	G	G	G	R
wsnp_Ex_c1318_2519998	T/C	1D	408073878	+	NA	NA	NA	NA	NA	NA	T	Y	T	Y	C	T	C	C	C	C	C	C	Y	C	C	T	T	T	C	C	T	C	T	C	C	C	C	T	T	C	T	C	T	C	C	T	T	T	Y
wsnp_Ex_c25974_35235456	G/A	1D	408075055	+	NA	NA	NA	NA	NA	NA	G	R	G	R	A	G	A	A	A	A	A	A	R	A	A	G	G	G	A	A	G	A	G	A	A	A	A	G	G	A	G	A	G	A	A	G	G	G	R
IAAV7745	C/T	1D	408078290	+	NA	NA	NA	NA	NA	NA	C	Y	C	Y	T	C	T	T	T	T	T	T	Y	T	T	C	C	C	T	T	C	T	C	T	T	T	T	C	C	T	C	T	C	T	T	C	C	C	Y
RAC875_c43831_91	G/A	1D	408078400	+	NA	NA	NA	NA	NA	NA	G	R	G	R	A	G	A	A	A	A	A	A	R	A	A	G	G	G	A	A	G	A	G	A	A	A	A	G	G	A	G	A	G	A	A	G	G	G	R
RAC875_c54260_127	C/T	1D	408152489	+	NA	NA	NA	NA	NA	NA	C	Y	C	Y	T	C	T	T	T	T	T	T	Y	T	T	C	C	C	T	T	C	T	C	T	T	T	T	C	C	T	C	T	C	T	T	C	C	C	Y
RAC875_c29540_1109	A/G	1A	504242168	+	NA	NA	NA	NA	NA	NA	A	A	A	A	A	A	A	A	A	A	A	G	A	A	A	A	A	A	A	A	A	A	A	A	A	R	A	A	A	A	A	A	A	A	A	G	A	G	A
BobWhite_c10977_834	C/T	1D	408204552	+	NA	NA	NA	NA	NA	NA	C	Y	C	Y	T	C	T	T	T	T	T	T	Y	T	T	C	C	C	T	T	N	T	Y	T	T	T	T	C	C	T	C	T	C	T	T	C	C	C	Y
BS00079095_51	T/G	1D	408207012	+	NA	NA	NA	NA	NA	NA	T	K	T	K	G	T	G	G	G	G	G	G	K	G	G	T	T	T	G	G	T	G	T	G	G	G	G	T	T	G	T	G	T	G	G	T	T	T	K
Excalibur_c19237_895	A/C	1D	408207683	+	NA	NA	NA	NA	NA	NA	A	M	A	M	C	A	C	C	C	C	C	C	M	C	C	A	A	A	C	C	A	C	A	C	C	C	C	A	A	C	A	C	A	C	C	A	A	A	M
RAC875_c3604_1527	C/T	1D	408241891	+	NA	NA	NA	NA	NA	NA	C	N	C	Y	T	C	T	T	T	T	T	T	C	T	T	C	C	C	T	T	C	T	C	T	T	T	T	C	C	T	C	T	C	T	T	C	C	C	Y
wsnp_Ku_c7266_12551048	T/G	1D	408242254	+	NA	NA	NA	NA	NA	NA	T	G	T	G	G	T	G	G	G	G	G	G	K	G	G	T	T	T	G	G	T	G	T	G	G	G	G	T	T	G	T	G	T	G	G	T	T	T	G
wsnp_Ku_c2624_4986980	T/C	1D	408244046	+	NA	NA	NA	NA	NA	NA	T	Y	T	Y	C	T	C	C	C	C	C	C	N	C	C	T	T	T	C	C	T	C	T	C	C	C	C	T	T	C	T	C	T	C	C	T	T	T	Y
wsnp_JD_c8173_9207415	A/C	1D	408245542	+	NA	NA	NA	NA	NA	NA	A	M	A	M	C	A	C	C	C	C	C	C	M	C	C	A	A	A	C	C	A	C	A	C	C	C	C	A	A	C	A	C	A	C	C	A	A	A	M
wsnp_Ex_c16090_24522660	C/T	1D	408245911	+	NA	NA	NA	NA	NA	NA	C	C	C	C	C	C	C	C	C	C	C	C	C	C	C	C	T	Y	C	C	C	C	C	C	C	C	C	C	C	C	C	C	C	C	C	C	Y	C	C
wsnp_Ku_c5560_9851459	G/A	1D	408404658	+	NA	NA	NA	NA	NA	NA	G	R	G	R	A	G	A	A	A	A	A	A	R	A	A	G	G	G	A	A	G	A	G	A	A	A	A	G	G	A	G	A	G	A	A	G	G	G	R
wsnp_Ku_c5560_9853214	G/A	1D	408407834	+	NA	NA	NA	NA	NA	NA	G	G	G	G	A	G	A	A	A	A	A	A	G	A	A	G	G	G	A	A	G	A	G	A	A	A	A	G	G	A	G	A	G	A	A	G	G	G	N
D_contig06122_208	T/C	1D	408408225	+	NA	NA	NA	NA	NA	NA	T	Y	T	Y	C	T	C	C	C	C	C	C	Y	C	C	T	T	T	C	C	T	C	T	C	C	C	C	T	T	C	T	C	T	C	C	T	T	T	Y
IAAV2840	T/C	1D	408535081	+	NA	NA	NA	NA	NA	NA	T	C	T	N	C	T	C	C	C	C	C	C	Y	C	C	T	T	T	C	C	T	C	T	C	C	C	C	T	T	C	T	C	T	C	C	T	T	T	Y
RAC875_c37545_289	G/A	1A	505282948	+	NA	NA	NA	NA	NA	NA	A	A	R	G	A	G	G	G	R	A	A	G	A	A	G	G	A	A	A	A	R	G	G	G	G	G	G	G	G	G	G	G	A	G	G	G	A	G	G
RAC875_c95548_156	T/C	1B	551032952	+	NA	NA	NA	NA	NA	NA	T	T	C	T	T	N	T	T	Y	T	T	T	T	T	T	T	T	T	T	T	Y	T	T	T	T	T	T	C	T	C	T	T	T	T	T	T	T	T	T
wsnp_Ex_c3831_6966926	T/C	1D	409496782	+	NA	NA	NA	NA	NA	NA	T	Y	T	Y	C	T	C	C	C	C	C	C	Y	C	C	T	T	T	C	C	T	C	T	C	C	C	C	T	T	C	T	C	T	C	C	T	T	T	Y
wsnp_Ex_c1440_2764867	T/C	1B	551177422	+	NA	NA	NA	NA	NA	NA	T	T	C	T	T	N	T	T	Y	T	T	T	T	T	T	T	T	T	T	T	N	T	T	T	T	T	T	C	T	C	T	T	T	T	T	T	T	T	T
IAAV868	A/C	1D	409500532	+	NA	NA	NA	NA	NA	NA	A	C	A	C	C	A	C	C	C	C	C	C	N	C	C	A	A	A	C	C	A	C	A	C	C	C	C	A	A	C	A	C	A	C	C	A	A	A	C
Kukri_c29039_315	T/C	1A	505671996	+	NA	NA	NA	NA	NA	NA	C	N	N	T	C	T	T	T	N	C	C	T	C	C	T	T	C	C	C	C	N	T	T	T	T	T	T	T	T	T	T	T	C	T	T	T	C	T	T
RAC875_c4135_1028	T/C	1B	551862021	+	NA	NA	NA	NA	NA	NA	T	Y	T	Y	C	T	C	C	C	C	C	C	Y	C	C	T	T	T	C	C	T	C	T	C	C	C	C	T	T	C	T	C	T	C	C	T	T	T	Y
wsnp_Ex_c18462_27305612	A/G	1D	409793497	+	NA	NA	NA	NA	NA	NA	A	A	G	A	A	R	A	A	R	A	A	A	A	A	A	A	A	A	A	A	R	A	A	A	A	A	A	G	A	G	A	A	A	A	A	A	A	A	A
wsnp_Ex_c8188_13842273	C/A	1D	410464592	+	NA	NA	NA	NA	NA	NA	C	M	C	M	A	C	A	A	A	A	C	A	M	A	A	C	C	C	A	A	C	A	C	A	A	A	A	C	C	A	C	A	C	A	A	C	C	C	M
Ra_c21676_178	G/A	1D	410464841	+	NA	NA	NA	NA	NA	NA	G	R	G	R	A	G	A	A	A	A	G	A	R	A	A	G	G	G	A	A	G	A	G	A	A	A	A	G	G	A	G	A	G	A	A	G	G	G	R
Kukri_c29121_654	T/G	1D	410466842	+	NA	NA	NA	NA	NA	NA	T	K	T	K	G	T	G	G	G	G	T	G	K	G	G	T	T	T	G	G	T	G	T	G	G	G	G	T	T	G	T	G	T	G	G	T	T	T	K
Excalibur_c8188_693	T/C	1B	553020360	+	NA	NA	NA	NA	NA	NA	T	Y	T	Y	C	T	C	C	C	C	T	C	Y	C	C	T	T	T	C	C	T	C	T	C	C	C	C	T	T	C	T	C	T	C	C	T	T	T	Y
Excalibur_c8188_243	C/T	1D	410467953	+	NA	NA	NA	NA	NA	NA	C	Y	C	Y	T	C	T	T	T	T	C	T	Y	T	T	C	C	C	T	T	C	T	C	T	T	T	T	C	C	T	C	T	C	T	T	C	C	C	Y
RAC875_c27431_212	C/T	1D	410501931	+	NA	NA	NA	NA	NA	NA	C	C	T	Y	C	C	C	T	C	C	T	C	Y	C	C	C	C	Y	C	C	Y	T	T	C	C	T	C	C	T	T	C	C	C	C	T	C	C	T	C
BS00058554_51	C/T	1D	410792162	+	NA	NA	NA	NA	NA	NA	C	Y	C	Y	T	C	T	T	T	T	C	T	Y	T	T	C	C	C	T	T	C	T	C	T	T	T	T	C	C	T	C	T	C	T	T	C	C	C	Y
TA004476-0719	T/C	1A	508136407	+	NA	NA	NA	NA	NA	NA	T	N	T	N	C	T	C	C	C	C	T	C	N	C	C	T	T	T	C	C	T	C	T	C	C	C	C	T	T	C	T	C	T	C	C	T	T	T	N
TA003063-0097	T/C	1A	508151462	+	NA	NA	NA	NA	NA	NA	T	Y	C	T	T	T	T	C	T	T	T	C	Y	C	T	T	T	C	T	T	T	T	T	Y	C	Y	C	C	T	T	Y	C	T	T	T	T	C	T	Y
wsnp_Ex_c15396_23659859	C/T	1D	412023662	+	NA	NA	NA	NA	NA	NA	C	Y	C	Y	T	C	T	T	T	T	C	T	Y	T	T	C	C	C	T	T	C	T	C	T	T	T	T	C	C	T	C	T	C	T	T	C	C	C	Y
RAC875_c49612_102	G/A	1D	412023715	+	NA	NA	NA	NA	NA	NA	G	R	G	R	A	G	A	A	A	A	G	A	R	A	A	G	G	G	A	A	G	A	G	A	A	A	A	G	G	A	G	A	G	A	A	G	G	G	R
D_GA8KES401EYUM8_190	T/C	1D	412081175	+	NA	NA	NA	NA	NA	NA	T	Y	T	Y	C	T	C	C	C	C	T	C	Y	C	C	T	T	T	C	C	T	C	T	C	C	T	C	C	T	C	T	C	T	C	C	T	T	T	Y
wsnp_Ex_rep_c69024_67924125	T/C	1D	412090390	+	NA	NA	NA	NA	NA	NA	T	Y	T	N	C	T	C	C	C	C	T	C	T	C	C	T	T	T	C	C	T	C	T	C	C	T	C	C	T	C	T	C	T	C	C	T	T	T	Y
wsnp_Ex_rep_c69123_68034403	G/A	1D	412090390	+	NA	NA	NA	NA	NA	NA	G	R	R	G	G	A	G	G	G	G	G	G	G	G	G	A	G	A	A	G	A	G	A	A	A	R	A	A	G	A	A	A	A	A	G	A	A	G	A
Kukri_c6051_640	C/T	1D	412158878	+	NA	NA	NA	NA	NA	NA	C	Y	C	Y	T	C	T	T	T	T	C	T	Y	T	T	C	C	C	T	T	C	T	C	T	T	C	T	T	C	T	C	T	C	T	T	C	C	C	Y
BS00082503_51	G/A	1D	412219194	+	NA	NA	NA	NA	NA	NA	G	R	G	R	A	G	A	A	A	A	G	A	R	A	A	G	G	G	A	A	G	A	G	A	A	G	A	A	G	A	G	A	G	A	A	G	G	G	R
BS00022768_51	G/A	1D	412224018	+	NA	NA	NA	NA	NA	NA	G	R	G	R	A	G	A	A	A	A	G	A	G	A	A	G	G	G	A	A	G	A	G	A	A	G	A	A	G	A	G	A	G	A	A	G	G	G	R
Kukri_rep_c85536_598	T/C	1D	412237143	+	NA	NA	NA	NA	NA	NA	C	Y	T	T	T	T	T	C	T	T	T	T	T	T	T	C	T	T	T	T	T	T	T	T	T	Y	T	T	T	T	C	T	T	T	T	T	Y	T	Y
GENE-0511_484	G/T	1D	414301698	+	NA	NA	NA	NA	NA	NA	G	N	G	K	T	G	T	T	T	T	G	T	G	T	T	G	G	G	T	T	G	T	G	T	T	G	T	T	G	T	G	T	G	T	T	G	G	G	K
BS00075001_51	G/A	1D	414303421	+	NA	NA	NA	NA	NA	NA	G	R	G	R	A	G	A	A	A	A	G	A	R	A	A	G	G	G	A	A	G	A	G	A	A	G	A	A	G	A	G	A	G	A	A	G	G	G	R
BS00021702_51	T/C	1D	414565852	+	NA	NA	NA	NA	NA	NA	T	Y	T	Y	C	T	C	C	C	C	T	C	Y	C	C	T	T	T	C	C	T	C	T	C	C	T	C	C	T	C	T	C	T	C	C	T	T	T	Y
GENE-0315_356	G/A	1B	561506291	+	NA	NA	NA	NA	NA	NA	G	R	G	R	A	G	A	A	A	A	G	A	R	A	A	G	G	G	A	A	G	A	G	A	A	G	A	A	G	A	G	A	G	A	A	G	G	G	R
IAAV5841	A/G	1B	561643016	+	NA	NA	NA	NA	NA	NA	A	R	A	R	G	A	G	G	G	G	A	G	R	G	G	A	A	A	G	G	A	G	A	G	G	A	G	A	A	G	A	G	A	G	G	A	A	A	R
wsnp_Ex_rep_c66423_64641115	T/C	1D	415415807	+	NA	NA	NA	NA	NA	NA	T	Y	T	Y	C	T	C	C	C	C	T	C	T	C	C	T	T	T	C	C	T	C	T	C	C	T	C	T	T	C	T	C	T	C	C	T	T	T	Y
Excalibur_c25948_366	G/A	1D	415420285	+	NA	NA	NA	NA	NA	NA	G	G	G	G	G	G	G	G	G	G	G	G	G	G	G	G	G	G	G	G	G	G	G	G	G	R	G	G	G	G	G	G	G	G	G	R	G	G	G
wsnp_Ex_c18665_27541568	C/T	1D	416099372	+	NA	NA	NA	NA	NA	NA	C	N	C	N	T	C	T	T	T	T	C	T	C	T	T	C	C	C	T	T	C	T	C	T	T	T	T	C	C	T	C	T	C	T	T	C	C	C	Y
Excalibur_c48317_242	C/T	1D	416099580	+	NA	NA	NA	NA	NA	NA	C	Y	C	Y	T	C	T	T	T	T	C	T	Y	T	T	C	C	C	T	T	C	T	C	T	T	T	T	C	C	T	C	T	C	T	T	C	C	C	Y
RAC875_c87321_108	C/T	1D	416101117	+	NA	NA	NA	NA	NA	NA	C	C	C	C	T	C	T	T	T	T	C	T	C	T	T	C	C	C	T	T	C	T	C	T	T	T	T	C	C	T	C	T	C	T	T	C	C	C	C
Kukri_c1313_1158	A/C	1A	513661810	+	NA	NA	NA	NA	NA	NA	A	M	M	M	A	A	A	C	A	A	A	C	M	C	A	A	A	C	A	A	A	A	A	N	C	M	C	C	A	A	A	C	A	A	A	A	A	A	A
IAAV7473	C/T	1D	416128414	+	NA	NA	NA	NA	NA	NA	C	Y	C	N	T	C	T	T	T	T	C	T	Y	T	T	C	C	C	T	T	C	T	C	T	T	T	T	C	C	T	C	T	C	T	T	C	C	C	N
wsnp_Ex_c12447_19847242	A/G	1D	416456186	+	NA	NA	NA	NA	NA	NA	A	N	A	N	G	A	G	G	G	G	A	G	A	G	G	A	A	A	G	G	A	G	A	G	G	G	G	A	A	G	A	G	A	G	G	A	A	A	N
Ra_c1211_1656	T/C	1D	416619882	+	NA	NA	NA	NA	NA	NA	T	T	Y	T	T	C	T	T	T	T	T	T	T	T	T	T	T	T	T	T	T	T	T	T	T	T	T	T	T	T	T	T	T	T	T	C	T	T	T
Ku_c10813_1122	T/C	1A	513891668	+	NA	NA	NA	NA	NA	NA	T	Y	T	T	T	T	T	C	T	T	T	C	T	T	T	T	T	T	T	T	T	T	T	Y	C	Y	C	C	T	T	T	C	T	T	T	T	C	T	T
RAC875_c1211_3475	G/T	1D	416624030	+	NA	NA	NA	NA	NA	NA	G	G	T	G	G	T	G	G	G	G	G	G	G	G	G	G	G	G	G	G	G	G	G	G	G	G	G	G	G	G	G	G	G	G	G	T	G	G	G
wsnp_JD_c6544_7697578	G/A	1A	514137960	+	NA	NA	NA	NA	NA	NA	G	R	G	G	G	G	G	A	G	G	G	A	G	G	G	G	G	G	G	G	G	G	G	R	A	R	A	A	G	G	G	A	G	G	G	G	A	G	G
Jagger_c5280_407	T/C	1A	514138176	+	NA	NA	NA	NA	NA	NA	T	Y	T	T	T	T	T	C	T	T	T	C	T	T	T	T	T	T	T	T	T	T	T	Y	C	Y	C	C	T	T	T	C	T	T	T	T	C	T	T
RAC875_c32452_55	C/T	1A	514138759	+	NA	NA	NA	NA	NA	NA	C	C	Y	C	C	T	C	C	C	C	C	C	C	C	C	C	C	C	C	C	C	C	C	C	C	C	C	C	C	C	C	C	C	C	C	T	C	C	C
RAC875_c55891_712	T/C	1B	564909236	+	NA	NA	NA	NA	NA	NA	C	T	T	T	T	T	T	T	Y	T	T	T	T	T	T	T	T	T	T	T	N	T	T	T	T	T	T	T	T	T	T	T	C	T	T	T	T	T	T
Tdurum_contig42852_667	G/A	1B	565672699	+	NA	NA	NA	NA	NA	NA	A	G	G	G	G	G	G	G	R	G	G	G	G	G	G	G	G	G	G	G	R	G	G	G	G	G	G	G	G	G	G	G	A	G	G	G	G	G	G
BS00028217_51	G/A	1D	418306687	+	NA	NA	NA	NA	NA	NA	G	G	G	G	G	A	G	G	G	G	A	G	G	G	G	G	G	G	G	A	G	G	G	R	G	G	G	G	G	G	G	G	G	A	G	G	G	G	G
BobWhite_c11044_322	T/C	1B	566687502	+	NA	NA	NA	NA	NA	NA	C	T	T	T	T	T	T	T	Y	T	T	T	T	T	T	T	T	T	T	T	T	T	T	C	C	Y	C	T	T	T	Y	C	C	C	T	C	C	T	T
IACX11320	C/T	1B	566831265	+	NA	NA	NA	NA	NA	NA	T	C	C	C	C	Y	C	C	Y	C	C	C	C	C	C	C	C	C	C	C	C	C	C	T	T	Y	T	C	C	C	Y	T	T	T	C	T	T	C	C
RFL_Contig4235_707	A/G	1A	516560450	+	NA	NA	NA	NA	NA	NA	G	A	A	R	A	R	A	A	R	A	G	A	G	G	A	A	A	A	A	A	G	A	G	G	G	N	G	A	G	A	R	G	G	G	A	G	G	G	A
Ra_c3045_2659	A/G	1D	419734257	+	NA	NA	NA	NA	NA	NA	A	A	R	A	A	G	A	A	A	A	A	A	A	A	A	A	A	A	A	A	A	A	A	A	A	A	A	A	A	A	A	A	A	A	A	G	A	A	A
Ra_c3045_1739	T/G	1D	419735177	+	NA	NA	NA	NA	NA	NA	T	T	K	T	T	G	T	T	T	T	T	T	T	T	T	T	T	T	T	T	T	T	T	T	T	T	T	T	T	T	T	T	T	T	T	G	T	T	T
Tdurum_contig30517_578	C/T	1B	566838407	+	NA	NA	NA	NA	NA	NA	T	C	C	Y	C	Y	C	C	Y	C	T	C	T	T	C	C	C	C	C	C	T	C	T	Y	T	Y	T	C	T	C	Y	T	T	C	C	T	T	T	C
Tdurum_contig30517_310	C/T	1B	566838675	+	NA	NA	NA	NA	NA	NA	T	C	C	Y	C	Y	C	C	Y	C	T	C	Y	T	C	C	C	C	C	C	Y	C	T	Y	T	Y	T	C	T	C	Y	T	T	C	C	T	T	T	C
Tdurum_contig30517_174	T/G	1B	566838811	+	NA	NA	NA	NA	NA	NA	T	G	T	K	T	T	T	T	T	G	T	T	T	T	T	T	T	T	T	T	K	T	T	N	T	T	T	T	T	G	T	T	T	G	T	T	T	T	T
Excalibur_c9149_1326	T/C	1D	419737257	+	NA	NA	NA	NA	NA	NA	C	T	T	Y	T	Y	T	T	Y	T	C	T	N	C	T	T	T	T	T	T	N	T	C	Y	C	Y	C	T	C	T	Y	C	C	T	T	C	C	C	T
Kukri_rep_c103359_233	C/T	1B	568522704	+	NA	NA	NA	NA	NA	NA	T	C	C	Y	C	N	C	C	Y	C	T	C	Y	T	C	C	C	C	C	C	Y	C	T	C	C	C	C	C	T	C	C	C	T	C	C	T	C	T	C
RFL_Contig2736_827	T/C	1D	420547380	+	NA	NA	NA	NA	NA	NA	T	C	Y	Y	C	N	C	T	T	C	C	T	Y	C	T	C	T	T	Y	C	Y	T	C	Y	C	Y	C	T	C	T	C	C	T	T	T	T	C	N	Y
IAAV6648	T/C	1D	420553839	+	NA	NA	NA	NA	NA	NA	T	T	Y	T	T	C	T	T	T	T	T	T	T	T	T	T	T	T	T	T	T	T	T	T	T	T	T	T	T	T	T	T	T	T	T	C	T	T	T
Excalibur_c10496_651	C/A	1D	420652201	+	NA	NA	NA	NA	NA	NA	A	C	C	M	C	M	C	C	N	C	A	C	A	A	C	C	C	C	C	C	A	C	A	C	C	C	C	C	A	C	C	C	A	C	C	A	C	A	C
Excalibur_c53900_86	C/T	1A	517102433	+	NA	NA	NA	NA	NA	NA	C	C	Y	C	C	T	C	C	C	C	C	C	C	C	C	C	C	C	C	C	C	C	C	C	C	C	C	C	C	C	C	C	C	C	C	T	C	C	C
Kukri_rep_c103469_126	A/G	1D	421037764	+	NA	NA	NA	NA	NA	NA	A	A	R	A	A	G	A	A	A	A	A	A	A	A	A	A	A	A	A	A	A	A	A	A	A	A	A	A	A	A	A	A	A	A	A	G	A	A	A
wsnp_Ex_rep_c107911_91350866	C/T	1B	570277045	+	NA	NA	NA	NA	NA	NA	T	C	C	Y	C	Y	C	C	Y	C	T	C	Y	T	C	C	C	C	C	C	Y	C	T	C	C	C	C	C	T	C	C	C	T	C	C	T	C	T	C
Excalibur_c45119_251	T/C	1B	570484654	+	NA	NA	NA	NA	NA	NA	T	T	Y	T	T	C	T	T	T	T	T	T	T	T	T	T	T	T	T	T	T	T	T	T	T	T	T	T	T	T	T	T	T	T	T	C	T	T	T
wsnp_Ex_c5101_9052671	C/A	1B	570841777	+	NA	NA	NA	NA	NA	NA	A	C	C	C	C	M	C	C	M	C	C	C	C	C	C	C	C	C	C	C	C	C	C	C	C	C	C	C	C	C	C	C	A	C	C	C	C	C	C
RAC875_c46460_1128	G/A	1D	421882370	+	NA	NA	NA	NA	NA	NA	G	G	R	G	G	A	G	G	G	G	G	G	G	G	G	G	G	G	G	G	G	G	G	G	G	G	G	G	G	G	G	G	G	G	G	A	G	G	G
Kukri_c9133_2211	A/G	1B	570842645	+	NA	NA	NA	NA	NA	NA	G	A	A	A	A	A	A	A	N	A	A	A	A	A	A	A	A	A	A	A	A	A	A	A	A	A	A	A	A	A	A	A	G	A	A	A	A	A	A
IAAV3802	T/C	1D	422055763	+	NA	NA	NA	NA	NA	NA	C	T	T	T	T	Y	T	T	Y	T	T	T	T	T	T	T	T	T	T	T	T	T	T	T	T	T	T	T	T	T	T	T	T	T	T	T	T	T	T
Ra_c16172_309	A/G	1D	422056322	+	NA	NA	NA	NA	NA	NA	A	R	A	R	G	A	G	A	A	A	A	A	A	A	A	A	A	A	A	A	A	A	A	A	A	A	A	A	A	G	A	A	G	A	A	G	A	G	A
wsnp_Ex_c9577_15855968	T/C	1D	422681470	+	NA	NA	NA	NA	NA	NA	T	T	Y	T	T	C	T	T	T	T	T	T	T	T	T	T	T	T	T	T	T	T	T	T	T	T	T	T	T	T	T	T	T	T	T	C	T	T	T
Ku_c956_1797	G/A	1B	571439472	+	NA	NA	NA	NA	NA	NA	A	G	G	G	G	N	G	G	R	G	G	G	G	G	G	G	G	G	G	G	G	G	G	G	G	G	G	G	G	G	G	G	A	G	G	G	G	G	G
wsnp_Ex_c29613_38622101	G/A	1D	423035445	+	NA	NA	NA	NA	NA	NA	G	G	R	G	G	A	G	G	G	G	G	G	G	G	G	G	G	G	G	G	G	G	G	G	G	G	G	G	G	G	G	G	G	G	G	A	G	G	G
CAP7_c9557_164	C/T	1D	423035496	+	NA	NA	NA	NA	NA	NA	C	C	Y	C	C	T	C	C	C	C	C	C	C	C	C	C	C	C	C	C	C	C	C	C	C	C	C	C	C	C	C	C	C	C	C	T	C	C	C
Excalibur_c19857_549	G/T	1D	423044699	+	NA	NA	NA	NA	NA	NA	G	G	K	G	G	T	G	G	G	G	G	G	G	G	G	G	G	G	G	G	G	G	G	G	G	G	G	G	G	G	G	G	G	G	G	T	G	G	G
wsnp_Ex_c7585_12957020	A/G	1B	572296917	+	NA	NA	NA	NA	NA	NA	G	A	A	A	A	R	A	A	R	A	A	A	A	A	A	A	A	A	A	A	A	A	A	A	A	A	A	A	A	A	A	A	G	A	A	A	A	A	A
wsnp_Ex_c8386_14127329	T/G	1D	423045008	+	NA	NA	NA	NA	NA	NA	T	K	T	G	G	T	G	G	G	G	K	G	T	T	T	T	G	T	T	T	T	G	T	G	T	K	G	G	T	G	T	G	T	T	G	T	T	K	K
Ra_c27073_507	G/A	1D	423270093	+	NA	NA	NA	NA	NA	NA	G	G	N	G	G	A	G	G	G	G	G	G	G	G	G	G	G	G	G	G	G	G	G	G	G	G	G	G	G	G	G	G	G	G	G	A	G	G	G
Kukri_c18017_1696	G/A	1A	520338510	+	NA	NA	NA	NA	NA	NA	A	G	R	G	G	G	G	A	G	G	A	A	R	A	G	G	A	A	G	A	G	G	G	R	A	R	A	A	G	G	G	A	A	G	G	G	G	A	G
Ra_c11906_1441	G/A	1D	423858562	+	NA	NA	NA	NA	NA	NA	G	G	R	G	G	A	G	G	G	G	G	G	G	G	G	G	G	G	G	G	G	G	G	G	G	G	G	G	G	G	G	G	G	G	G	A	G	G	G
RAC875_rep_c106876_558	T/C	1A	520413229	+	NA	NA	NA	NA	NA	NA	T	N	C	T	C	C	C	C	Y	T	T	Y	Y	T	C	C	C	C	C	C	T	C	T	T	T	Y	T	C	T	T	Y	T	C	T	C	T	T	T	C
BS00089031_51	C/T	1D	424736917	+	NA	NA	NA	NA	NA	NA	T	C	C	C	C	C	C	C	Y	C	C	C	C	C	C	C	C	C	C	C	C	C	C	C	C	C	C	C	C	C	C	C	T	C	C	C	C	C	C
GENE-0487_795	A/G	1A	521337355	+	NA	NA	NA	NA	NA	NA	G	A	A	A	A	A	A	A	R	A	A	A	A	A	A	A	A	A	A	A	A	A	A	A	A	A	A	A	A	A	A	A	G	A	A	A	A	A	A
GENE-0487_644	A/G	1D	426416338	+	NA	NA	NA	NA	NA	NA	G	A	A	A	A	A	A	A	R	A	A	A	A	A	A	A	A	A	A	A	A	A	A	A	A	A	A	A	A	A	A	A	G	A	A	A	A	A	A
tplb0036b21_694	T/G	1D	426652630	+	NA	NA	NA	NA	NA	NA	T	T	K	T	T	G	T	T	T	T	T	T	T	T	T	T	T	T	T	T	T	T	T	T	T	T	T	T	T	T	T	T	T	T	T	G	T	T	T
wsnp_Ex_c3147_5816957	C/A	1D	427319073	+	NA	NA	NA	NA	NA	NA	C	A	M	M	A	C	A	C	C	A	A	C	M	A	C	A	C	C	N	A	M	C	A	N	A	M	A	C	A	C	A	A	C	C	C	C	A	C	M
IAAV149	A/G	1D	427331502	+	NA	NA	NA	NA	NA	NA	A	A	R	A	A	G	A	A	A	A	A	A	A	A	A	A	A	A	A	A	A	A	A	A	A	A	A	A	A	A	A	A	A	A	A	G	A	A	A
Jagger_c5542_100	G/A	1D	427371930	+	NA	NA	NA	NA	NA	NA	G	G	R	G	G	A	G	G	G	G	G	G	G	G	G	G	G	G	G	G	G	G	G	G	G	G	G	G	G	G	G	G	G	G	G	A	G	G	G
RAC875_c51346_99	T/C	1D	427942987	+	NA	NA	NA	NA	NA	NA	T	T	Y	N	Y	C	Y	Y	Y	Y	T	T	T	T	N	T	T	N	N	T	T	T	T	Y	Y	Y	Y	T	T	Y	T	Y	Y	T	T	C	Y	T	T
BS00067627_51	G/A	1B	580537977	+	NA	NA	NA	NA	NA	NA	G	R	G	R	G	G	G	G	G	A	G	G	G	G	G	G	G	G	G	G	R	G	G	N	G	G	G	G	G	G	G	G	G	A	G	G	G	G	G
Tdurum_contig11896_550	C/T	1A	527951826	+	NA	NA	NA	NA	NA	NA	T	Y	C	Y	C	C	C	C	Y	T	C	C	C	C	C	C	C	C	C	C	Y	C	C	T	T	Y	T	C	C	C	Y	T	T	T	C	C	T	C	C
wsnp_Ku_c5210_9289260	T/C	1A	527951967	+	NA	NA	NA	NA	NA	NA	C	T	Y	T	T	T	T	C	T	T	T	C	Y	C	T	T	C	T	T	C	T	T	T	Y	T	T	T	T	T	T	T	T	T	C	T	T	Y	T	T
Kukri_c8143_355	T/C	1B	581201878	+	NA	NA	NA	NA	NA	NA	C	Y	T	Y	T	T	T	T	Y	C	T	T	T	T	T	T	T	T	T	T	T	T	T	C	C	Y	C	T	T	T	Y	C	C	C	T	T	C	T	T
BobWhite_c14141_197	A/G	1B	581209687	+	NA	NA	NA	NA	NA	NA	A	R	R	R	G	A	G	G	R	A	G	G	G	G	G	G	G	G	G	G	R	G	G	A	A	R	A	G	G	G	R	A	A	A	G	A	A	G	G
Ex_c68201_1182	G/A	1D	430565214	+	NA	NA	NA	NA	NA	NA	G	G	R	G	G	A	G	G	G	G	G	G	G	G	G	G	G	G	G	G	G	G	G	G	G	G	G	G	G	G	G	G	G	G	G	A	G	G	G
wsnp_Ex_rep_c68201_66980814	T/C	1D	430565558	+	NA	NA	NA	NA	NA	NA	T	T	Y	T	T	C	T	T	T	T	T	T	T	T	T	T	T	T	T	T	T	T	T	T	T	T	T	T	T	T	T	T	T	T	T	C	T	T	T
wsnp_Ra_rep_c70864_68811253	A/G	1D	430567745	+	NA	NA	NA	NA	NA	NA	A	A	R	A	A	G	A	A	A	A	A	A	A	A	A	A	A	A	A	A	A	A	A	A	A	A	A	A	A	A	A	A	A	A	A	G	A	A	A
GENE-0392_97	C/T	1A	529247833	+	NA	NA	NA	NA	NA	NA	T	C	C	C	C	C	C	T	C	C	C	T	Y	T	C	C	T	C	C	T	C	C	C	C	C	C	C	C	C	C	C	C	C	C	C	C	C	C	C
Excalibur_c64439_87	G/A	1A	529786613	+	NA	NA	NA	NA	NA	NA	A	G	G	G	G	G	G	G	G	A	G	G	G	G	G	G	G	G	G	G	G	G	G	A	A	N	A	G	G	G	G	A	G	A	G	G	A	G	G
BS00022551_51	T/C	1B	583446285	+	NA	NA	NA	NA	NA	NA	C	Y	T	Y	T	T	C	T	Y	C	T	T	T	T	T	T	T	T	T	T	Y	T	T	C	C	Y	C	T	T	T	Y	C	C	C	T	T	C	T	T
RAC875_c55026_311	T/C	1D	432708107	+	NA	NA	NA	NA	NA	NA	T	T	Y	T	T	C	T	T	T	T	T	T	T	T	T	T	T	T	T	T	T	T	T	T	T	T	T	T	T	T	T	T	T	T	T	C	T	T	T
RAC875_c10083_154	T/C	1B	584148635	+	NA	NA	NA	NA	NA	NA	T	T	Y	Y	C	C	C	C	Y	C	T	T	Y	T	T	T	T	T	T	T	T	C	T	T	T	T	T	T	T	T	T	T	T	T	C	C	T	T	T
GENE-0527_92	G/A	1A	531605184	+	NA	NA	NA	NA	NA	NA	G	G	R	G	G	A	A	A	G	G	A	A	R	A	G	G	A	R	G	G	G	G	G	G	G	R	G	A	G	G	G	G	A	G	G	A	R	G	G
wsnp_Ku_c40309_48558476	T/C	1D	433212869	+	NA	NA	NA	NA	NA	NA	T	T	Y	Y	C	C	Y	C	Y	T	T	T	Y	T	T	T	T	T	T	T	T	C	T	T	T	T	T	T	T	T	T	T	T	T	C	C	T	T	T
IAAV3490	G/A	1D	433212983	+	NA	NA	NA	NA	NA	NA	G	G	R	R	A	A	R	A	R	G	G	G	R	G	G	G	G	G	G	G	G	A	G	G	G	G	G	G	G	G	G	G	G	G	A	A	G	G	G
Ra_c21472_1369	C/T	1B	585073056	+	NA	NA	NA	NA	NA	NA	C	C	Y	Y	T	T	Y	T	Y	C	C	C	Y	C	C	C	C	C	C	C	C	T	C	C	C	C	C	C	C	C	C	C	C	C	T	T	C	C	C
RFL_Contig4705_3207	T/C	1D	433213578	+	NA	NA	NA	NA	NA	NA	T	T	Y	Y	C	C	Y	C	Y	T	T	T	Y	T	T	T	T	T	T	T	T	C	T	T	T	T	T	T	T	T	T	T	T	T	C	C	T	T	T
IACX574	T/C	1D	433252791	+	NA	NA	NA	NA	NA	NA	T	T	T	Y	C	C	Y	C	Y	T	T	T	Y	T	T	T	T	T	T	T	T	C	T	T	T	T	T	T	T	T	T	T	T	T	C	C	T	T	T
IAAV724	A/G	1D	433254000	+	NA	NA	NA	NA	NA	NA	A	A	A	R	G	G	R	G	R	A	A	A	A	A	A	A	A	A	A	A	A	G	A	A	A	A	A	A	A	A	A	A	A	A	G	G	A	A	A
D_GDS7LZN02GSCOW_131	T/G	1D	433272814	+	NA	NA	NA	NA	NA	NA	T	T	T	N	K	N	N	K	K	T	T	T	N	T	T	T	T	T	T	T	T	N	T	T	T	T	T	T	T	T	T	T	T	T	N	K	T	T	T
Excalibur_c8231_398	G/T	1D	433274470	+	NA	NA	NA	NA	NA	NA	G	G	G	K	T	T	K	T	K	G	G	G	K	G	G	G	G	G	G	G	G	T	G	G	G	G	G	G	G	G	G	G	G	G	T	T	G	G	G
Excalibur_c8301_1555	G/A	1A	531684783	+	NA	NA	NA	NA	NA	NA	G	G	G	R	A	A	R	A	R	G	G	G	N	G	G	G	G	G	G	G	G	A	G	G	G	G	G	G	G	G	G	G	G	G	A	A	G	G	G
IAAV9177	C/T	1D	433904945	+	NA	NA	NA	NA	NA	NA	C	C	C	C	C	T	C	C	C	C	C	C	C	C	C	C	C	C	C	C	C	C	C	C	C	C	C	C	C	C	C	C	C	C	C	T	C	C	C
IACX223	T/C	1D	433914325	+	NA	NA	NA	NA	NA	NA	T	T	T	T	T	C	T	T	T	T	T	T	T	T	T	T	T	T	T	T	T	T	T	T	T	T	T	T	T	T	T	T	T	T	T	C	T	T	T
TA005251-0278	T/C	1A	532251635	+	NA	NA	NA	NA	NA	NA	C	T	T	N	T	N	T	T	Y	T	C	T	N	C	T	T	T	T	T	C	Y	T	C	T	T	T	T	T	C	T	T	T	T	T	T	C	T	N	T
RAC875_c31031_387	G/A	1B	587984724	+	NA	NA	NA	NA	NA	NA	A	G	G	N	G	N	G	G	N	G	A	G	A	A	G	G	G	G	G	A	A	G	A	G	G	G	G	G	A	G	G	G	G	G	G	A	G	N	G
RAC875_c62171_386	A/C	1B	588627492	+	NA	NA	NA	NA	NA	NA	C	A	A	M	A	A	A	A	M	A	C	A	M	C	A	A	A	A	A	A	M	A	C	M	A	A	A	A	C	A	A	A	A	C	A	C	C	M	A
BS00003816_51	C/T	1D	435801503	+	NA	NA	NA	NA	NA	NA	C	Y	C	C	C	C	Y	C	Y	T	C	C	C	T	T	C	C	C	T	C	Y	C	C	T	T	C	T	T	C	T	C	T	T	T	C	C	C	C	C
BS00040568_51	T/C	1D	435928206	+	NA	NA	NA	NA	NA	NA	T	Y	T	T	T	T	Y	T	Y	C	T	T	T	C	C	T	T	T	C	T	Y	T	T	C	C	T	C	C	T	C	T	C	C	C	T	T	T	T	T
BS00093390_51	C/T	1D	436189702	+	NA	NA	NA	NA	NA	NA	C	Y	C	C	C	C	Y	C	Y	T	C	C	C	T	T	C	C	C	T	T	Y	C	C	T	T	C	T	T	C	T	C	T	T	T	C	C	T	C	C
wsnp_Ex_c35886_43950102	C/T	1D	436191827	+	NA	NA	NA	NA	NA	NA	C	Y	C	C	C	C	Y	C	Y	T	C	C	C	T	T	C	C	C	T	T	N	C	C	T	T	C	T	T	C	T	C	T	T	T	C	C	Y	C	C
RAC875_c15975_1208	G/A	1A	533902881	+	NA	NA	NA	NA	NA	NA	A	R	R	R	G	A	G	A	R	G	A	G	R	G	G	A	G	G	G	A	R	A	A	R	G	G	G	A	A	A	A	G	G	A	A	G	N	A	R
Excalibur_c1066_303	T/C	1A	534262751	+	NA	NA	NA	NA	NA	NA	T	T	Y	T	T	T	T	T	T	T	T	T	Y	T	T	T	T	T	T	T	T	T	T	T	T	T	T	T	Y	T	T	T	T	T	T	T	T	T	T
BS00012042_51	C/T	1A	534242394	+	NA	NA	NA	NA	NA	NA	C	C	T	C	T	C	T	C	C	C	C	C	Y	T	T	C	T	Y	C	C	C	C	C	C	C	C	C	C	Y	C	C	C	T	C	C	C	C	C	Y
Kukri_c49463_154	T/C	1A	534931268	+	NA	NA	NA	NA	NA	NA	T	T	C	T	C	T	C	T	T	T	T	T	N	C	T	T	T	T	T	T	T	T	T	T	T	N	T	T	N	T	T	T	T	T	T	C	C	T	T
Excalibur_c94658_59	T/G	1A	534932352	+	NA	NA	NA	NA	NA	NA	T	T	T	T	T	T	T	T	T	T	T	T	T	T	T	T	T	T	T	G	T	T	T	T	T	T	T	T	T	T	T	T	G	T	T	T	T	T	T
RAC875_c23168_480	C/T	1A	537964999	+	NA	NA	NA	NA	NA	NA	T	C	Y	T	C	T	C	T	Y	Y	C	T	C	C	C	C	C	C	C	C	N	T	T	Y	C	C	C	T	Y	T	C	C	C	T	T	C	N	C	Y
Excalibur_c97157_65	C/T	1A	539702694	+	NA	NA	NA	NA	NA	NA	C	Y	Y	T	C	T	C	T	Y	Y	C	T	C	Y	C	Y	C	C	Y	C	Y	T	T	Y	C	C	C	T	Y	T	Y	C	Y	T	T	C	T	C	N
Excalibur_rep_c107047_742	C/T	1B	603302329	+	NA	NA	NA	NA	NA	NA	C	Y	C	C	T	C	T	C	C	T	T	C	C	C	C	C	C	C	C	C	C	C	C	T	T	C	T	T	C	T	Y	T	C	T	C	C	T	C	C
RAC875_c21411_162	T/C	1D	444335818	+	NA	NA	NA	NA	NA	NA	T	T	Y	C	T	C	T	C	Y	Y	T	C	T	T	T	T	T	T	T	T	N	C	C	Y	T	T	T	C	Y	C	T	T	T	C	C	Y	C	T	Y
Kukri_c7119_392	T/C	1D	444364516	+	NA	NA	NA	NA	NA	NA	T	T	T	C	T	C	T	C	N	Y	T	C	T	T	T	T	T	T	T	T	C	C	C	C	T	T	T	C	Y	C	T	T	T	C	C	T	Y	T	Y
BS00022775_51	G/A	1B	604553114	+	NA	NA	NA	NA	NA	NA	G	R	G	R	N	G	A	G	G	A	N	G	G	G	G	G	G	G	G	A	G	G	G	A	A	R	A	G	G	N	R	N	G	A	G	G	A	G	G
wsnp_Ex_c33452_41938013	A/G	1A	540051721	+	NA	NA	NA	NA	NA	NA	A	A	A	G	A	G	A	G	R	R	A	G	A	A	A	A	A	A	A	A	R	G	G	R	A	A	A	G	N	G	A	A	A	G	G	A	G	A	R
wsnp_Ex_c33452_41938159	T/C	1A	540051856	+	NA	NA	NA	NA	NA	NA	T	T	T	C	T	C	T	C	Y	Y	T	C	T	N	T	T	T	T	T	T	Y	C	C	Y	T	T	T	C	Y	C	T	T	T	C	C	T	C	T	Y
wsnp_Ex_c41953_48658353	G/A	1A	540146870	+	NA	NA	NA	NA	NA	NA	G	G	G	A	G	A	G	A	R	R	G	A	G	A	G	G	G	G	G	A	R	A	A	R	G	R	G	A	R	A	G	G	G	A	A	R	A	G	R
TA001600-1603	C/T	1A	540146920	+	NA	NA	NA	NA	NA	NA	C	C	C	T	C	T	C	T	Y	Y	C	T	C	T	C	C	C	C	C	T	Y	T	T	Y	C	Y	C	T	Y	T	C	C	C	T	T	Y	T	C	Y
Ra_c110766_321	A/G	1A	540336580	+	NA	NA	NA	NA	NA	NA	A	R	G	G	A	G	A	G	G	A	G	G	R	G	G	A	A	A	A	G	G	G	G	R	A	R	A	G	G	G	A	A	A	G	G	R	A	A	R
Ku_c8992_405	G/A	1A	540403782	+	NA	NA	NA	NA	NA	NA	G	G	A	A	G	A	G	A	A	G	G	A	R	N	A	G	G	G	G	G	A	A	A	N	G	G	G	A	A	A	G	G	G	R	A	G	G	G	G
wsnp_Ex_rep_c102067_87314043	A/C	1A	541468667	+	NA	NA	NA	NA	NA	NA	A	M	C	C	A	C	A	C	C	M	A	C	N	C	C	A	A	A	A	A	C	C	C	M	A	M	A	C	C	C	A	A	A	C	C	M	M	A	M
RAC875_c12348_720	A/G	1A	541632676	+	NA	NA	NA	NA	NA	NA	A	R	G	G	A	G	A	G	G	R	A	G	G	G	G	A	A	A	A	A	G	G	G	R	A	R	A	G	G	G	A	A	A	N	G	R	R	A	R
Excalibur_rep_c107047_469	T/C	1D	445640991	+	NA	NA	NA	NA	NA	NA	T	Y	T	Y	C	T	C	T	T	C	C	T	T	T	T	T	T	T	T	T	T	T	T	C	C	Y	C	C	T	C	Y	C	T	C	T	T	C	T	T
RFL_Contig5334_831	A/G	1A	541990709	+	NA	NA	NA	NA	NA	NA	G	A	A	A	A	A	A	A	A	A	G	A	R	A	A	A	G	G	G	G	A	A	A	A	A	R	A	A	A	A	A	A	G	A	A	G	N	A	A
RFL_Contig5337_1453	A/G	1D	446265348	+	NA	NA	NA	NA	NA	NA	A	A	A	A	G	A	A	A	G	A	A	A	A	A	A	A	A	A	A	A	A	A	A	A	A	A	A	A	A	A	A	A	G	A	A	A	A	A	A
wsnp_BE443588A_Ta_2_2	G/T	1A	542136675	+	NA	NA	NA	NA	NA	NA	G	K	G	T	T	T	T	T	T	K	G	T	G	T	T	G	G	G	G	G	K	T	T	K	G	K	G	T	K	T	G	G	G	T	T	K	G	G	K
IAAV7172	T/C	1A	542438527	+	NA	NA	NA	NA	NA	NA	T	N	T	C	C	C	C	C	C	T	T	C	T	C	C	T	C	T	T	T	N	C	C	N	T	N	T	C	T	C	T	T	C	C	C	C	T	T	N
Excalibur_c26688_138	G/A	1A	542438577	+	NA	NA	NA	NA	NA	NA	A	N	A	G	G	G	G	G	G	N	A	G	A	G	G	A	G	A	A	A	R	G	G	R	A	R	A	G	N	G	N	A	G	G	G	G	N	A	R
Kukri_s117372_152	A/G	1A	543959923	+	NA	NA	NA	NA	NA	NA	A	A	G	R	A	A	A	A	A	A	A	A	R	G	A	R	A	A	R	G	G	A	G	A	A	A	A	G	G	A	R	A	R	R	A	A	A	R	N
wsnp_JD_rep_c63201_40318622	C/T	1B	613413176	+	NA	NA	NA	NA	NA	NA	C	C	Y	Y	C	C	C	C	C	C	C	C	Y	Y	C	C	C	C	C	T	T	C	T	C	C	C	C	T	T	C	C	C	C	C	C	C	C	Y	C
wsnp_CAP8_c4785_2322876	T/C	1A	544054645	+	NA	NA	NA	NA	NA	NA	C	Y	C	T	T	T	T	T	T	Y	C	T	C	T	T	C	T	C	C	C	T	T	T	Y	C	C	C	T	Y	T	C	C	T	T	T	C	N	C	Y
Tdurum_contig10362_328	A/G	1B	614331874	+	NA	NA	NA	NA	NA	NA	G	A	A	R	A	N	A	G	G	A	A	G	R	A	G	A	G	G	R	A	A	G	A	R	A	R	A	A	A	A	A	A	G	G	G	G	A	R	R
Kukri_c19247_711	A/G	1B	614455681	+	NA	NA	NA	NA	NA	NA	A	G	R	R	G	N	G	A	A	G	A	A	R	G	A	G	A	A	R	G	G	A	G	R	G	R	G	G	G	A	G	G	A	A	A	A	G	R	R
Kukri_c19251_579	T/C	1D	448656028	+	NA	NA	NA	NA	NA	NA	T	T	C	T	T	T	T	T	N	T	T	T	T	T	T	T	T	T	T	C	C	C	C	T	T	N	T	T	C	T	N	T	T	T	C	C	C	T	N
BS00064349_51	T/C	1A	544431312	+	NA	NA	NA	NA	NA	NA	T	C	Y	Y	C	Y	C	T	T	C	T	T	Y	C	T	C	T	T	Y	C	N	T	C	Y	C	Y	C	T	C	T	C	C	T	T	T	T	C	Y	Y
Kukri_c30461_857	C/T	1B	614791356	+	NA	NA	NA	NA	NA	NA	C	T	Y	Y	T	Y	T	C	C	T	C	C	Y	T	C	T	C	C	Y	T	N	C	T	Y	T	Y	T	C	T	C	T	T	C	C	C	C	T	Y	Y
wsnp_BE590634B_Ta_2_1	T/C	1B	615126626	+	NA	NA	NA	NA	NA	NA	T	C	Y	Y	C	Y	C	T	T	C	T	T	Y	C	T	C	T	T	Y	C	Y	T	C	Y	C	Y	C	T	C	T	C	C	T	T	T	T	C	Y	Y
IACX1891	C/T	1B	615126738	+	NA	NA	NA	NA	NA	NA	C	T	Y	Y	T	Y	T	C	C	T	C	C	Y	T	C	T	C	C	Y	T	Y	C	T	Y	T	Y	T	C	T	C	T	T	C	C	C	C	T	Y	Y
wsnp_BE590634B_Ta_2_5	C/T	1B	615126738	+	NA	NA	NA	NA	NA	NA	C	T	Y	Y	T	Y	T	C	C	T	C	C	Y	T	C	T	C	C	Y	T	Y	C	T	Y	T	Y	T	C	T	C	T	T	C	C	C	C	T	Y	Y
BS00067024_51	T/G	1B	621634560	+	NA	NA	NA	NA	NA	NA	G	G	T	T	G	T	G	T	K	G	T	G	T	T	T	G	T	T	N	T	T	T	T	G	G	K	G	G	T	T	G	G	T	G	T	G	G	T	K
BS00063928_51	C/A	1B	621636618	+	NA	NA	NA	NA	NA	NA	A	A	C	C	A	C	A	C	M	A	C	A	C	C	C	A	C	C	M	C	M	C	C	A	A	M	A	A	C	C	A	A	C	A	C	A	A	C	M
Kukri_c26905_392	G/A	1D	452343862	+	NA	NA	NA	NA	NA	NA	G	G	G	G	G	G	G	G	G	G	G	G	G	G	G	G	G	G	G	G	G	G	G	G	G	R	G	G	G	G	G	G	G	G	G	G	G	G	G
IACX1240	C/T	1B	622467007	+	NA	NA	NA	NA	NA	NA	T	T	C	C	T	C	T	C	Y	T	C	T	C	C	C	T	C	C	C	C	C	C	C	T	T	C	T	T	C	C	T	T	C	T	C	T	T	C	N
RAC875_c16136_1597	T/C	1B	622482150	+	NA	NA	NA	NA	NA	NA	T	T	T	T	T	T	T	T	T	T	C	T	T	C	T	T	T	T	T	T	T	T	C	T	T	T	T	T	C	T	T	T	T	T	T	T	T	T	T
RFL_Contig2826_548	G/A	1B	622571839	+	NA	NA	NA	NA	NA	NA	A	A	G	G	A	R	A	G	R	A	G	A	G	N	G	A	G	G	R	G	N	G	N	A	A	R	A	N	N	G	A	A	N	A	G	A	A	G	R
BS00069829_51	C/T	1D	453208265	+	NA	NA	NA	NA	NA	NA	C	T	C	C	T	C	T	C	C	T	C	C	C	C	C	T	C	C	T	C	C	C	C	Y	T	N	T	C	C	C	T	T	C	C	C	C	T	C	T
Ku_c3523_1959	T/C	1A	547963976	+	NA	NA	NA	NA	NA	NA	T	T	Y	T	C	T	C	T	T	T	C	T	Y	T	T	T	T	T	T	T	T	T	T	T	T	T	T	T	T	T	T	T	T	T	T	T	T	T	T
wsnp_Ex_c28149_37293173	T/C	1A	547965888	+	NA	NA	NA	NA	NA	NA	T	T	Y	T	T	T	T	T	T	T	C	T	Y	T	T	T	T	T	T	T	T	T	T	T	T	T	T	T	T	T	T	T	T	T	T	T	T	T	T
wsnp_Ex_rep_c66255_64400455	A/G	1B	623729791	+	NA	NA	NA	NA	NA	NA	G	A	A	R	A	A	A	A	R	A	A	G	R	G	A	A	A	A	A	A	G	A	G	R	A	A	A	G	G	A	A	A	G	G	A	G	A	R	A
RFL_Contig5937_1677	A/G	1B	623730512	+	NA	NA	NA	NA	NA	NA	G	A	A	R	A	A	A	A	R	A	A	G	R	G	A	A	A	A	A	A	G	A	G	R	A	A	A	G	G	A	A	A	G	G	A	G	A	R	A
RAC875_c47427_75	A/G	1B	623731255	+	NA	NA	NA	NA	NA	NA	G	A	A	R	N	A	A	A	R	A	A	G	R	G	A	A	A	A	A	A	G	A	G	R	A	A	A	G	G	A	A	A	G	G	A	G	A	A	A
wsnp_JD_c10233_10936535	C/A	1D	454175604	+	NA	NA	NA	NA	NA	NA	A	A	A	M	A	C	C	C	C	A	M	A	C	C	C	C	A	C	M	A	A	C	A	C	C	M	C	A	M	A	C	C	C	A	C	C	C	A	C
wsnp_CAP11_c298_250917	T/C	1D	454228507	+	NA	NA	NA	NA	NA	NA	C	T	C	T	T	C	C	T	T	C	T	T	T	T	T	T	T	T	T	C	Y	T	T	T	T	T	T	T	T	C	T	T	T	T	T	T	T	T	T
wsnp_Ex_c5296_9365860	C/T	1B	627946304	+	NA	NA	NA	NA	NA	NA	T	C	C	C	C	C	C	C	C	C	C	C	C	T	C	C	C	C	C	C	C	C	T	C	C	C	C	C	T	C	C	C	C	T	C	C	C	C	C
wsnp_Ex_c5296_9365847	T/C	1B	627946317	+	NA	NA	NA	NA	NA	NA	C	T	Y	N	T	T	T	T	T	T	T	T	N	C	T	T	T	T	T	T	C	T	C	Y	T	T	T	T	C	T	T	T	T	C	T	T	T	Y	T
wsnp_Ex_c6488_11266589	G/A	1A	550613052	+	NA	NA	NA	NA	NA	NA	A	G	A	A	G	A	G	A	A	G	G	A	R	A	G	G	G	G	G	A	R	A	A	R	G	G	G	A	A	A	G	G	G	A	A	G	G	G	R
D_GBUVHFX01API9H_416	G/A	1D	458280781	+	NA	NA	NA	NA	NA	NA	N	G	G	G	G	G	G	G	G	G	G	G	N	A	G	G	G	G	G	G	R	G	A	N	G	G	G	G	A	G	G	G	G	A	G	A	G	G	G
wsnp_Ex_rep_c80588_75758453	T/G	1D	458887916	+	NA	NA	NA	NA	NA	NA	G	K	N	T	N	G	G	G	N	G	G	G	N	T	T	T	G	K	T	G	T	T	T	T	T	G	T	T	T	G	T	T	T	T	T	G	G	T	K
wsnp_Ex_rep_c81556_76277906	C/T	1D	458887916	+	NA	NA	NA	NA	NA	NA	T	C	Y	C	C	C	C	C	C	C	T	C	C	C	C	C	C	C	C	C	C	C	C	C	C	C	C	C	C	C	C	C	C	C	C	C	C	C	C
Ra_c17685_927	C/T	1B	631718484	+	NA	NA	NA	NA	NA	NA	T	C	C	Y	C	T	C	C	Y	C	C	C	Y	T	C	C	C	T	C	T	T	C	T	C	C	C	C	C	T	C	C	C	T	C	C	C	C	C	C
RAC875_c30797_179	A/G	1D	459837969	+	NA	NA	NA	NA	NA	NA	A	R	A	A	A	A	A	G	R	A	A	G	R	A	A	A	A	A	A	A	A	A	A	R	A	R	A	A	A	A	A	R	G	A	A	A	N	A	R
tplb0043k02_463	C/T	1B	631833694	+	NA	NA	NA	NA	NA	NA	C	N	N	N	T	C	T	T	N	T	T	T	Y	C	C	C	T	C	C	C	C	T	C	N	C	Y	C	C	C	T	C	C	C	T	T	C	C	T	N
TA001769-0538	A/G	1B	633333178	+	NA	NA	NA	NA	NA	NA	G	G	G	G	A	A	A	A	A	A	A	A	G	G	A	A	A	A	A	A	G	A	G	A	A	A	A	A	G	A	A	A	A	A	A	A	A	A	A
BS00022188_51	C/T	1D	462203530	+	NA	NA	NA	NA	NA	NA	C	C	C	C	C	C	C	C	C	C	C	C	Y	C	C	C	T	C	C	C	C	T	Y	C	C	C	C	C	T	C	C	C	C	C	T	C	C	C	C
BobWhite_c26569_190	C/T	1B	637498253	+	NA	NA	NA	NA	NA	NA	C	T	Y	Y	C	Y	C	C	C	C	C	C	Y	T	T	T	T	C	T	T	Y	C	T	Y	T	C	T	T	T	C	T	T	C	C	C	C	T	C	Y
Excalibur_rep_c70674_83	T/C	1B	637622422	+	NA	NA	NA	NA	NA	NA	T	N	Y	N	T	Y	C	T	T	T	T	T	C	C	T	T	T	C	T	C	N	T	C	T	T	T	T	T	C	T	T	T	T	T	T	T	T	Y	T
tplb0043a07_880	T/C	1B	637622577	+	NA	NA	NA	NA	NA	NA	C	T	Y	Y	C	Y	T	C	C	C	C	C	Y	T	T	T	T	T	T	T	Y	C	T	Y	T	Y	T	T	T	C	T	T	C	C	C	C	T	Y	Y
wsnp_Ex_rep_c67098_65573819	A/G	1D	462741298	+	NA	NA	NA	NA	NA	NA	A	R	A	A	A	A	A	A	A	A	A	A	A	A	G	G	G	A	G	A	A	A	A	R	G	R	G	G	A	A	G	G	A	A	A	A	G	A	R
wsnp_Ex_rep_c67099_65575038	T/G	1D	462741298	+	NA	NA	NA	NA	NA	NA	G	N	T	T	T	T	T	G	N	T	K	T	T	T	T	G	T	G	T	T	K	T	N	T	T	K	T	T	T	T	G	T	T	T	T	T	K	T	K
Excalibur_rep_c68708_80	A/G	1D	462743034	+	NA	NA	NA	NA	NA	NA	A	R	R	R	A	A	G	G	G	G	G	A	A	G	G	G	G	A	A	A	A	G	A	G	G	R	G	A	A	G	N	G	A	G	G	G	A	A	R
BS00094237_51	T/C	1B	638015155	+	NA	NA	NA	NA	NA	NA	C	T	T	T	T	T	T	T	Y	T	T	T	T	T	T	T	T	T	T	T	Y	T	T	T	T	T	T	T	T	T	T	T	C	T	T	C	T	T	T
Tdurum_contig10036_1614	T/C	1B	640157709	+	NA	NA	NA	NA	NA	NA	C	Y	T	T	T	Y	C	T	Y	T	T	T	T	T	C	C	C	C	C	C	Y	T	T	Y	C	Y	C	C	T	T	C	C	C	T	T	C	C	T	Y
Kukri_c30159_573	C/T	1D	464145000	+	NA	NA	NA	NA	NA	NA	T	Y	C	C	C	Y	T	C	Y	C	C	C	C	C	T	T	T	T	T	T	Y	C	C	Y	T	Y	T	T	C	C	T	T	T	C	C	T	T	C	Y
Excalibur_c11980_619	A/G	1B	640555401	+	NA	NA	NA	NA	NA	NA	G	R	A	A	A	N	G	A	R	A	A	A	A	A	G	G	G	A	G	G	N	A	A	N	G	R	G	G	A	A	G	G	G	A	A	G	G	A	R
BobWhite_c2027_215	G/A	1A	556793016	+	NA	NA	NA	NA	NA	NA	G	R	G	G	G	R	A	G	G	G	G	G	G	G	A	A	A	G	A	A	G	G	G	R	A	R	A	A	G	G	A	A	G	G	G	A	A	G	R
BobWhite_c2027_84	C/T	1B	640555569	+	NA	NA	NA	NA	NA	NA	T	Y	C	C	C	Y	T	C	Y	C	C	C	C	C	T	T	T	C	T	T	Y	C	C	Y	T	Y	T	T	C	C	T	T	T	C	C	T	T	C	Y
Kukri_c39223_831	C/T	1B	640556038	+	NA	NA	NA	NA	NA	NA	C	Y	C	C	C	Y	T	C	C	C	C	C	C	C	T	T	T	C	T	T	C	C	C	Y	T	Y	T	T	C	C	T	T	C	C	C	T	T	C	Y
Kukri_c39223_871	T/G	1B	640555998	+	NA	NA	NA	NA	NA	NA	G	T	T	T	T	T	T	T	G	T	T	T	T	T	T	T	T	T	T	T	N	T	T	T	T	T	T	T	T	T	T	T	G	T	T	T	T	T	T
Excalibur_c96904_336	G/A	1B	640639995	+	NA	NA	NA	NA	NA	NA	G	R	R	R	A	R	G	A	R	A	A	A	R	G	G	G	G	A	G	G	G	A	G	R	G	R	G	G	G	A	G	G	G	A	A	G	G	R	R
Excalibur_rep_c67747_629	A/G	1B	640846266	+	NA	NA	NA	NA	NA	NA	A	R	R	R	G	R	A	G	R	G	G	G	R	A	A	A	A	G	A	A	A	G	A	R	A	R	A	A	A	G	A	A	A	G	G	A	A	R	R
Kukri_c4453_1248	T/C	1A	556941415	+	NA	NA	NA	NA	NA	NA	T	Y	Y	Y	C	N	T	C	Y	C	C	C	Y	T	T	T	T	C	T	T	T	C	T	Y	T	Y	T	T	T	C	T	T	T	C	C	T	T	Y	Y
RAC875_c17188_1696	C/T	1A	556941832	+	NA	NA	NA	NA	NA	NA	C	Y	Y	Y	T	Y	C	T	Y	T	T	T	Y	C	C	C	C	T	C	C	C	T	C	Y	C	Y	C	C	C	T	C	C	C	T	T	C	C	Y	Y
RAC875_c15593_1421	G/A	1A	556942146	+	NA	NA	NA	NA	NA	NA	G	N	G	G	A	R	G	A	N	A	A	A	G	G	G	G	G	A	G	G	G	A	G	R	G	N	G	G	G	A	G	G	G	A	A	G	G	R	N
RAC875_c38646_985	G/A	1D	464597123	+	NA	NA	NA	NA	NA	NA	G	R	R	R	A	N	G	A	R	A	A	A	R	G	G	G	G	A	G	G	G	A	G	R	G	R	G	G	G	A	G	G	G	A	A	G	G	N	R
Tdurum_contig42491_750	A/G	1B	640849207	+	NA	NA	NA	NA	NA	NA	A	R	R	R	G	R	A	G	R	G	G	G	A	A	A	A	A	G	A	A	A	G	A	R	A	R	A	A	A	G	A	A	A	G	G	A	A	R	R
wsnp_Ex_c27176_36393952	C/T	1D	464597378	+	NA	NA	NA	NA	NA	NA	C	Y	Y	Y	C	Y	T	C	C	C	C	C	T	T	T	T	T	C	T	T	T	C	T	Y	T	Y	T	T	T	C	T	T	C	C	C	T	T	Y	Y
IAAV5863	A/G	1A	557953921	+	NA	NA	NA	NA	NA	NA	A	R	G	R	G	R	A	G	R	G	G	G	R	A	A	A	A	G	A	A	A	G	A	R	A	R	A	A	A	G	A	A	A	G	G	A	A	R	R
RAC875_c818_1185	T/C	1B	642677903	+	NA	NA	NA	NA	NA	NA	T	T	T	Y	T	T	C	T	T	T	T	T	Y	C	T	T	C	T	T	C	Y	T	C	T	T	T	T	T	C	T	T	T	T	T	T	C	T	Y	T
wsnp_Ku_c51703_56915288	C/T	1B	643096734	+	NA	NA	NA	NA	NA	NA	T	C	C	C	C	C	C	C	T	C	C	C	C	C	C	C	C	C	C	C	Y	C	C	C	C	C	C	C	C	C	C	C	T	C	C	C	C	C	C
TA004668-0687	C/T	1D	466366086	+	NA	NA	NA	NA	NA	NA	T	C	C	C	C	C	C	C	Y	C	C	C	C	C	C	C	C	C	C	C	Y	C	C	C	C	C	C	C	C	C	C	C	T	C	C	C	C	C	C
BobWhite_c23617_167	C/A	1B	645571327	+	NA	NA	NA	NA	NA	NA	A	M	M	M	A	A	A	A	A	A	A	A	M	C	C	C	A	C	C	A	M	A	C	M	C	M	C	C	C	A	C	C	A	A	A	C	C	C	M
Excalibur_c8585_701	C/T	1B	645571368	+	NA	NA	NA	NA	NA	NA	T	Y	Y	Y	T	Y	T	T	T	T	T	T	N	C	C	C	T	C	C	T	N	T	C	Y	C	Y	C	C	C	T	C	C	T	T	T	C	C	C	Y
RFL_Contig1823_1044	T/C	1B	645708109	+	NA	NA	NA	NA	NA	NA	C	Y	Y	Y	C	Y	C	C	C	C	C	C	Y	T	T	T	C	T	T	C	Y	C	T	Y	T	Y	T	T	T	C	T	T	C	C	C	T	T	T	Y
IACX2984	C/A	1B	653185793	+	NA	NA	NA	NA	NA	NA	C	M	C	M	C	C	C	C	C	C	C	C	M	C	C	C	C	C	C	A	M	C	A	C	C	C	C	C	A	C	M	C	C	C	C	C	C	A	M
D_contig12192_450	T/C	1D	470540112	+	NA	NA	NA	NA	NA	NA	T	C	T	N	T	T	T	T	T	T	T	T	C	T	T	T	T	T	T	T	C	T	C	T	T	T	T	T	C	T	N	T	T	T	T	T	T	C	N
Tdurum_contig8840_575	T/C	1B	654027173	+	NA	NA	NA	NA	NA	NA	T	C	T	Y	T	T	T	T	T	T	T	T	Y	C	C	C	T	T	C	T	Y	T	C	N	C	Y	C	T	C	T	C	C	T	T	T	T	C	C	Y
Excalibur_c1936_1072	C/A	1A	564749271	+	NA	NA	NA	NA	NA	NA	C	M	C	M	A	A	A	A	A	M	A	A	C	C	C	C	C	C	C	A	C	A	C	M	C	C	C	A	C	A	C	C	C	A	A	C	C	C	M
Kukri_c51781_199	A/C	1A	568547511	+	NA	NA	NA	NA	NA	NA	A	M	A	A	A	A	A	A	A	N	A	A	M	A	C	C	C	C	C	A	M	A	A	M	C	C	C	A	A	A	C	C	C	A	A	N	C	C	M
Tdurum_contig68980_317	A/C	1D	474822683	+	NA	NA	NA	NA	NA	NA	C	M	A	C	C	C	C	C	C	C	C	C	M	A	A	C	C	A	C	A	C	C	C	A	A	M	A	A	C	C	M	A	A	C	C	C	A	A	M
Excalibur_c22205_573	A/G	1B	660012260	+	NA	NA	NA	NA	NA	NA	G	R	A	G	G	G	G	G	G	G	G	G	N	A	A	G	G	A	G	A	G	G	G	A	A	R	A	A	G	G	R	A	A	G	G	G	A	A	R
Tdurum_contig69003_459	G/A	1D	474822890	+	NA	NA	NA	NA	NA	NA	G	A	R	R	A	G	A	G	R	A	A	A	G	G	G	A	G	G	A	G	R	G	A	A	A	G	A	A	G	G	A	A	A	A	G	A	G	G	R
GENE-0063_68	A/G	1B	661515587	+	NA	NA	NA	NA	NA	NA	A	R	R	A	A	A	A	A	A	A	A	A	R	A	A	G	A	G	A	A	R	A	G	A	A	A	A	G	G	A	G	A	A	A	A	A	R	G	R
Tdurum_contig57153_1356	G/A	1B	661517101	+	NA	NA	NA	NA	NA	NA	G	N	N	G	G	G	G	G	G	G	G	G	A	G	G	A	G	A	G	G	A	G	A	G	G	G	G	A	A	G	A	G	G	G	G	G	R	A	N
IACX8074	C/T	1B	662556269	+	NA	NA	NA	NA	NA	NA	C	T	N	C	C	C	C	C	C	C	T	C	T	C	C	T	C	T	C	T	T	C	T	T	C	C	C	T	T	C	T	C	C	C	C	T	Y	T	T
GENE-0416_480	G/T	1D	476257307	+	NA	NA	NA	NA	NA	NA	G	T	K	G	G	G	G	G	G	G	T	G	K	G	G	T	G	T	G	T	K	G	T	K	G	G	G	T	T	G	T	G	G	G	G	T	G	T	T
Tdurum_contig75595_1072	A/G	1D	476581086	+	NA	NA	NA	NA	NA	NA	A	R	G	R	A	A	A	A	R	A	G	G	R	A	A	A	G	A	A	A	R	A	G	A	A	G	A	A	A	A	A	A	A	A	A	A	A	A	A
RAC875_c51493_471	T/C	1D	476581947	+	NA	NA	NA	NA	NA	NA	T	Y	Y	T	T	T	T	T	T	T	T	T	T	C	T	T	T	T	C	T	T	T	T	Y	T	Y	T	T	T	T	Y	T	T	T	T	T	T	T	Y
wsnp_RFL_Contig2403_1927045	G/A	1A	573331901	+	NA	NA	NA	NA	NA	NA	G	R	R	G	G	A	G	G	G	G	A	G	R	G	G	A	G	G	G	G	R	G	A	R	G	G	G	G	A	G	A	G	G	G	G	G	G	A	R
Excalibur_c88292_81	T/C	1A	574472701	+	NA	NA	NA	NA	NA	NA	C	C	C	T	T	T	T	T	T	T	C	T	C	T	T	C	T	T	T	T	C	T	C	C	T	T	T	T	C	T	C	T	T	T	T	T	T	C	N
BS00037246_51	A/C	1B	668200606	+	NA	NA	NA	NA	NA	NA	A	M	M	A	A	A	A	A	A	A	A	A	A	A	A	A	A	A	A	A	A	A	A	A	A	A	A	A	A	A	A	A	C	A	A	A	A	A	A
Tdurum_contig61914_169	G/T	1B	667717000	+	NA	NA	NA	NA	NA	NA	G	G	G	G	G	G	G	G	G	G	T	G	G	G	G	G	G	G	G	G	G	G	G	K	G	G	G	G	G	G	G	G	G	G	G	G	G	G	G
TA002215-1444	C/T	1A	576614581	+	NA	NA	NA	NA	NA	NA	C	Y	T	C	C	C	C	C	C	C	C	C	C	C	C	C	C	T	T	C	C	C	C	C	C	C	C	C	C	C	C	C	T	C	C	C	C	C	C
Kukri_c8395_1352	A/G	1A	576614728	+	NA	NA	NA	NA	NA	NA	A	R	G	A	A	A	A	A	A	A	A	A	R	A	A	A	A	G	G	A	A	A	A	A	A	A	A	A	A	A	A	A	G	A	A	A	A	A	A
CAP7_rep_c6352_375	G/T	1B	668912257	+	NA	NA	NA	NA	NA	NA	G	G	K	G	G	G	G	G	G	G	T	G	K	G	G	G	G	T	G	G	G	G	G	K	G	G	G	G	G	G	G	G	G	G	G	G	G	G	G
wsnp_Ex_c18499_27344859	C/T	1A	576896752	+	NA	NA	NA	NA	NA	NA	C	C	C	C	C	Y	C	C	C	C	C	C	C	C	C	C	C	C	C	T	C	C	C	Y	C	Y	C	C	C	C	C	C	C	T	C	C	C	C	C
BS00022824_51	T/C	1A	577474164	+	NA	NA	NA	NA	NA	NA	T	T	T	T	T	Y	T	T	T	T	T	T	T	T	T	T	T	T	T	C	T	T	T	Y	T	Y	T	T	T	T	T	T	T	C	T	T	T	T	T
BS00083504_51	T/C	1D	483145283	+	NA	NA	NA	NA	NA	NA	T	T	T	T	T	T	T	T	T	T	T	T	T	T	T	T	T	T	T	T	T	T	T	T	T	T	T	T	T	T	T	T	T	T	T	C	T	T	T
BS00021877_51	G/A	1B	673742894	+	NA	NA	NA	NA	NA	NA	G	A	R	R	A	A	A	A	A	A	G	G	G	A	A	A	A	R	A	G	G	G	G	R	A	A	A	A	G	A	A	A	G	A	G	A	R	G	A
RAC875_c9770_123	A/G	1B	673743486	+	NA	NA	NA	NA	NA	NA	A	A	A	R	A	A	A	A	A	A	A	A	A	A	A	A	A	A	A	G	R	G	A	A	A	A	A	A	A	A	A	A	G	A	G	A	A	A	A
Tdurum_contig10354_170	A/G	1B	673786365	+	NA	NA	NA	NA	NA	NA	A	A	A	A	A	A	A	A	A	A	G	G	R	A	A	A	A	R	A	G	R	G	A	R	A	A	A	A	A	A	A	A	G	A	G	A	A	A	A
wsnp_Ex_rep_c68023_66768700	T/C	1D	485104970	+	NA	NA	NA	NA	NA	NA	C	Y	T	T	C	Y	C	T	T	C	T	T	T	T	T	T	T	T	T	C	T	T	T	T	T	Y	T	C	T	T	T	T	T	T	T	C	T	T	Y
wsnp_Ex_rep_c68023_66768770	A/G	1D	485104970	+	NA	NA	NA	NA	NA	NA	G	R	A	A	G	R	G	A	A	G	A	A	A	A	A	A	A	A	A	G	A	A	A	A	A	R	A	G	A	A	A	A	A	A	A	G	A	A	N
RAC875_rep_c71278_345	A/C	1A	582865050	+	NA	NA	NA	NA	NA	NA	A	M	A	M	A	A	A	A	A	A	A	A	A	A	C	A	A	C	C	A	M	A	A	C	C	M	C	A	A	A	A	C	C	C	A	A	C	A	A
RAC875_c14613_68	G/A	1A	582865179	+	NA	NA	NA	NA	NA	NA	G	G	N	N	A	N	A	N	N	N	N	A	A	N	N	N	A	N	N	A	N	A	N	G	N	G	N	N	A	N	N	A	N	N	G	N	G	N	G
BS00011892_51	A/G	1A	582865943	+	NA	NA	NA	NA	NA	NA	A	A	N	A	A	A	A	A	A	A	G	G	G	G	A	G	A	A	A	G	R	G	G	A	A	A	A	A	G	A	N	A	G	A	G	A	A	G	R
IAAV4239	A/G	1D	485559470	+	NA	NA	NA	NA	NA	NA	A	A	R	R	N	A	N	A	R	A	A	A	A	A	A	A	A	A	A	A	A	A	A	A	A	A	A	A	A	N	A	A	A	A	A	A	R	A	A
wsnp_Ex_c36937_44788679	C/T	1D	485560232	+	NA	NA	NA	NA	NA	NA	C	C	Y	C	C	T	C	C	Y	C	T	C	Y	C	C	C	C	C	T	T	T	C	T	C	C	Y	C	C	T	C	T	C	C	C	C	T	T	T	C
RAC875_c24317_1015	C/T	1A	582870020	+	NA	NA	NA	NA	NA	NA	C	C	C	C	C	C	C	C	C	C	C	T	Y	C	C	C	C	Y	C	T	C	C	C	C	C	C	C	T	C	C	C	C	C	C	C	C	C	C	C
Excalibur_c13076_384	T/C	1B	676271199	+	NA	NA	NA	NA	NA	NA	T	T	T	T	T	T	T	T	T	T	T	C	N	T	T	T	T	Y	T	C	T	T	T	T	T	T	T	C	T	T	T	T	T	T	T	T	T	T	T
BobWhite_c34125_183	T/C	1B	676271634	+	NA	NA	NA	NA	NA	NA	T	T	Y	T	T	T	T	T	T	T	C	C	C	C	T	C	T	T	T	C	C	C	C	T	T	T	T	T	C	T	Y	T	C	T	C	T	Y	C	Y
BS00093275_51	G/A	1B	677256107	+	NA	NA	NA	NA	NA	NA	G	G	R	G	G	G	G	G	G	G	A	A	A	A	G	A	G	G	G	A	A	A	A	G	G	G	G	G	A	G	N	G	A	G	A	G	R	A	N
BS00036189_51	A/G	1D	486877085	+	NA	NA	NA	NA	NA	NA	A	A	R	A	A	A	A	A	A	A	G	G	G	G	A	G	A	A	A	G	G	G	G	A	A	A	A	A	G	A	R	A	G	A	G	A	A	G	R
D_contig03023_692	C/T	1D	487624112	+	NA	NA	NA	NA	NA	NA	C	C	T	C	C	C	C	C	C	C	T	C	T	T	C	C	C	C	C	C	T	T	T	C	C	C	C	C	T	C	T	C	T	C	T	T	N	T	C
BS00063537_51	T/C	1D	487839275	+	NA	NA	NA	NA	NA	NA	C	T	Y	T	T	T	T	T	T	T	C	C	C	C	T	T	T	T	T	T	C	C	C	T	T	T	T	T	C	T	T	T	T	T	C	C	T	C	T
wsnp_Ex_c64815_63464750	G/A	1D	490599292	+	NA	NA	NA	NA	NA	NA	A	R	G	G	G	G	G	G	R	G	G	G	G	A	G	A	G	G	G	A	G	G	G	R	G	G	G	G	G	G	A	G	A	G	G	G	G	G	R
Ra_c8394_1381	A/G	1D	491030859	+	NA	NA	NA	NA	NA	NA	G	A	A	R	A	A	A	A	R	A	N	A	N	G	A	A	R	R	A	A	A	A	A	A	A	G	A	A	A	A	A	A	A	R	A	G	A	A	A
wsnp_Ex_c18632_27501724	T/C	1D	491034146	+	NA	NA	NA	NA	NA	NA	T	Y	Y	T	T	T	T	T	Y	T	C	T	T	T	T	C	C	T	T	C	C	C	C	Y	T	C	T	T	T	T	C	T	C	C	C	T	T	T	Y
wsnp_Ex_c46670_52108070	A/G	1A	592313096	+	NA	NA	NA	NA	NA	NA	A	A	A	A	A	A	A	A	R	A	A	G	A	A	A	A	G	A	A	A	A	A	A	A	A	A	A	A	A	A	A	A	A	A	A	G	A	A	A
BobWhite_c66315_505	C/T	1D	493930502	+	NA	NA	NA	NA	NA	NA	C	C	C	C	C	C	C	C	Y	C	C	T	C	C	C	C	T	C	C	C	C	C	C	C	C	C	C	C	C	C	C	C	C	C	C	T	C	C	C
wsnp_Ku_c13952_22097856	C/T	1B	687413626	+	NA	NA	NA	NA	NA	NA	C	Y	Y	C	C	C	C	C	C	C	T	C	T	T	C	C	C	C	C	T	T	C	T	C	C	C	C	C	T	C	Y	C	C	C	C	T	N	T	C
wsnp_Ku_c13952_22097895	T/C	1D	494149272	+	NA	NA	NA	NA	NA	NA	T	Y	Y	T	T	T	T	T	T	T	C	T	Y	C	T	T	T	T	T	C	Y	T	C	T	T	T	T	T	C	T	N	T	T	T	T	C	T	C	T
Tdurum_contig47006_2711	A/G	1A	593550635	+	NA	NA	NA	NA	NA	NA	G	A	A	A	G	G	G	A	A	A	G	G	A	A	A	A	G	A	A	A	A	A	A	A	A	A	A	G	A	A	A	A	A	A	A	G	A	A	A
wsnp_Ex_c19516_28481857	C/T	2A	2645923	+	NA	NA	NA	NA	NA	NA	C	N	C	Y	T	C	C	C	Y	T	Y	C	C	C	C	C	T	C	C	C	C	C	C	C	C	C	T	C	C	C	C	C	C	C	C	C	C	C	C
wsnp_Ex_c11578_18655261	C/T	2A	3101761	+	NA	NA	NA	NA	NA	NA	C	C	Y	Y	C	C	C	C	Y	C	C	C	C	C	C	C	C	C	C	T	C	C	C	C	C	C	C	C	C	C	C	C	C	C	C	C	N	C	C
wsnp_Ku_c23598_33524490	C/A	2A	3447394	+	NA	NA	NA	NA	NA	NA	C	C	A	N	C	A	C	C	N	C	C	A	C	A	A	C	C	A	A	A	C	C	C	C	A	N	C	A	C	A	C	C	C	C	C	A	A	C	C
Kukri_c7339_113	G/A	2A	4956747	+	NA	NA	NA	NA	NA	NA	A	R	R	R	G	G	G	G	G	G	G	G	R	A	A	G	G	R	A	G	R	A	R	R	A	G	A	A	A	G	R	A	G	G	A	G	G	G	R
RAC875_c42847_141	T/C	2A	7687473	+	NA	NA	NA	NA	NA	NA	T	Y	Y	T	T	C	T	T	Y	C	Y	C	T	T	T	T	T	C	C	T	T	T	T	T	T	Y	T	T	T	T	T	T	T	T	T	C	T	T	T
BS00021706_51	A/G	2A	21261821	+	NA	NA	NA	NA	NA	NA	G	A	A	R	A	G	A	A	R	A	G	A	G	A	A	A	A	A	A	A	G	G	G	R	A	A	G	G	G	A	A	G	G	A	G	G	A	G	A
Excalibur_c21663_145	G/A	2A	21534213	+	NA	NA	NA	NA	NA	NA	G	R	G	R	A	A	A	A	A	A	G	A	G	A	A	G	R	A	G	G	G	G	G	G	A	G	G	A	G	A	G	G	G	G	G	G	G	G	G
RAC875_rep_c111906_144	A/G	2A	27967216	+	NA	NA	NA	NA	NA	NA	A	G	R	R	G	G	G	G	A	A	A	A	A	G	A	G	R	A	A	G	N	A	A	R	G	G	A	G	A	G	G	A	A	G	A	A	G	A	R
Kukri_c42095_196	A/C	2A	28803485	+	NA	NA	NA	NA	NA	NA	A	M	M	A	A	A	A	A	A	A	A	A	A	A	A	C	A	A	A	C	M	A	A	M	A	C	A	A	A	A	C	A	A	C	A	A	M	A	M
RAC875_c62936_139	A/G	2A	29285490	+	NA	NA	NA	NA	NA	NA	A	R	R	A	A	A	A	A	A	A	A	A	A	A	A	G	A	A	A	G	R	A	A	R	A	G	A	A	A	A	G	A	A	G	A	A	R	A	R
CAP8_rep_c8022_270	C/T	2A	30079402	+	NA	NA	NA	NA	NA	NA	C	Y	Y	C	C	C	C	C	C	C	C	C	C	C	C	T	C	C	C	T	Y	C	C	Y	C	T	C	C	C	C	T	C	C	T	C	C	N	C	Y
RAC875_c11652_544	T/C	2A	30132914	+	NA	NA	NA	NA	NA	NA	T	Y	Y	T	T	T	T	T	T	T	T	T	T	T	T	C	T	T	T	C	Y	T	T	Y	T	Y	T	T	T	T	C	T	T	C	T	T	Y	T	Y
BobWhite_c2022_245	G/A	2A	30144642	+	NA	NA	NA	NA	NA	NA	G	R	R	G	G	G	G	G	G	G	G	G	G	G	G	A	G	G	G	G	R	G	G	R	G	R	G	G	G	G	A	G	G	A	G	G	G	G	R
CAP11_c2293_200	G/A	2A	30147854	+	NA	NA	NA	NA	NA	NA	G	R	A	G	G	G	G	G	G	G	G	G	G	G	G	A	G	G	G	A	R	G	G	R	G	R	G	G	G	G	A	G	G	A	G	G	N	G	R
BS00004724_51	G/A	2A	31693275	+	NA	NA	NA	NA	NA	NA	G	R	R	A	A	G	A	A	G	A	G	G	G	G	A	G	R	A	G	G	G	G	G	G	G	R	G	G	G	A	G	G	G	G	G	G	N	G	R
Excalibur_c92241_336	T/G	2A	32139600	+	NA	NA	NA	NA	NA	NA	T	T	T	T	T	T	T	T	G	T	T	T	T	T	T	T	K	T	G	G	K	T	N	T	T	K	T	T	T	T	T	T	T	T	T	G	T	T	T
BS00073381_51	C/T	2A	32153182	+	NA	NA	NA	NA	NA	NA	C	C	C	C	C	C	C	C	T	C	C	C	C	C	C	C	Y	C	T	T	Y	C	T	C	C	Y	C	C	C	C	C	C	C	C	C	T	C	C	C
GENE-0749_215	T/C	2A	32269280	+	NA	NA	NA	NA	NA	NA	T	T	T	T	T	T	T	T	C	T	T	T	T	T	T	T	Y	T	C	C	N	T	C	T	T	Y	T	T	T	T	T	T	T	T	T	C	T	T	T
wsnp_Ex_rep_c103167_88182254	A/G	2A	33044591	+	NA	NA	NA	NA	NA	NA	G	R	R	G	G	G	G	G	R	G	A	G	A	A	G	A	R	A	G	A	R	A	G	R	A	A	A	G	A	G	A	A	A	A	A	A	N	A	R
BobWhite_c23790_98	A/G	2A	33044772	+	NA	NA	NA	NA	NA	NA	A	A	R	A	A	A	A	A	A	A	A	A	A	A	A	A	G	A	G	G	A	A	N	A	A	A	A	G	A	G	A	A	A	A	A	A	A	A	A
RAC875_c29540_413	G/T	1A	504242859	+	NA	NA	NA	NA	NA	NA	G	G	K	T	G	T	T	T	K	G	G	G	G	G	T	T	G	G	G	G	K	T	T	K	G	G	G	G	T	T	K	G	G	T	T	G	G	G	T
wsnp_Ex_rep_c108951_91954190	A/G	1A	504244587	+	NA	NA	NA	NA	NA	NA	A	A	R	G	A	G	G	G	R	A	A	A	A	A	G	G	A	A	A	A	N	G	G	N	A	A	A	A	G	G	R	A	A	G	G	A	A	A	G
BS00022332_51	T/C	2A	40823054	+	NA	NA	NA	NA	NA	NA	T	T	T	T	T	T	T	T	Y	T	T	C	T	T	T	T	T	T	C	T	Y	T	C	T	T	T	T	T	T	T	T	T	T	T	T	T	T	T	T
wsnp_Ku_c1292_2572053	G/A	2A	45120172	+	NA	NA	NA	NA	NA	NA	G	R	R	A	A	G	A	A	A	A	G	A	G	G	G	A	G	G	A	G	R	A	A	R	G	G	G	G	N	A	G	G	G	G	A	G	G	G	A
IAAV7468	G/A	2A	46108242	+	NA	NA	NA	NA	NA	NA	G	R	R	A	A	G	A	A	A	A	G	A	G	G	G	A	G	G	A	G	R	A	A	R	G	G	G	G	R	A	G	G	G	G	A	G	G	G	A
wsnp_Ex_c15822_24204224	G/T	2A	59322466	+	NA	NA	NA	NA	NA	NA	G	G	G	G	G	T	G	G	G	G	T	G	K	G	T	G	G	G	G	T	G	G	G	G	T	T	G	T	K	G	G	G	G	G	G	G	N	T	G
Tdurum_contig47258_1039	T/C	2A	59558215	+	NA	NA	NA	NA	NA	NA	T	T	T	T	T	C	T	T	Y	T	T	C	T	T	T	T	T	T	T	C	T	T	T	T	T	T	T	C	T	T	T	T	T	T	T	T	N	T	T
wsnp_Ku_c15567_24224486	C/A	2A	61287668	+	NA	NA	NA	NA	NA	NA	C	C	C	C	C	A	C	C	M	C	C	A	C	C	C	C	C	C	C	A	C	C	C	C	C	C	C	A	C	C	C	C	C	C	C	C	N	C	C
BobWhite_c1611_1685	C/T	2A	61469085	+	NA	NA	NA	NA	NA	NA	C	C	C	C	C	T	C	C	Y	C	C	T	C	C	C	C	C	C	C	T	C	C	C	C	C	C	C	T	C	C	C	C	C	C	C	C	C	C	C
RAC875_rep_c116200_396	C/T	2A	67521789	+	NA	NA	NA	NA	NA	NA	C	C	C	C	C	C	C	C	N	C	C	C	C	C	C	C	C	C	C	C	C	C	C	C	C	C	C	C	C	C	C	C	C	C	C	C	T	T	C
Tdurum_contig41127_265	T/C	2A	70326719	+	NA	NA	NA	NA	NA	NA	T	T	T	T	T	T	T	T	N	T	T	T	C	T	T	T	T	T	T	T	C	C	C	T	T	T	T	T	C	T	T	T	T	T	C	T	T	T	T
RAC875_c34757_180	T/C	2A	70877024	+	NA	NA	NA	NA	NA	NA	C	Y	T	T	T	C	T	T	Y	C	T	C	T	T	T	T	C	C	C	C	T	T	T	Y	T	Y	T	C	T	T	T	T	C	T	T	C	N	T	T
JG_c936_115	C/T	2A	71421116	+	NA	NA	NA	NA	NA	NA	C	Y	C	C	T	C	C	C	Y	T	T	C	T	C	C	C	C	C	C	T	C	C	C	Y	C	Y	C	C	C	C	C	C	C	C	C	C	C	T	C
wsnp_JD_c18695_17091254	A/G	2A	71589496	+	NA	NA	NA	NA	NA	NA	A	R	A	A	G	A	A	A	N	G	G	A	R	A	A	A	A	A	A	G	A	A	A	R	A	R	A	A	A	A	A	A	A	A	A	A	A	G	A
BS00036766_51	T/C	2A	74107854	+	NA	NA	NA	NA	NA	NA	T	T	T	T	T	C	T	T	T	T	T	T	T	T	T	T	T	T	T	C	T	T	T	Y	T	Y	T	C	T	T	T	T	T	T	T	T	C	T	T
BS00036767_51	G/A	2A	74107957	+	NA	NA	NA	NA	NA	NA	G	G	G	G	G	A	G	G	G	G	G	G	G	G	G	G	G	G	G	A	G	G	G	R	G	R	G	A	G	G	G	G	G	G	G	G	R	G	G
Kukri_rep_c83485_398	T/C	2A	74136298	+	NA	NA	NA	NA	NA	NA	T	T	T	T	T	C	T	T	T	T	T	T	T	T	T	T	T	T	T	C	T	T	T	Y	T	Y	T	C	T	T	T	T	T	T	T	T	C	T	T
Tdurum_contig9731_121	A/C	2A	74164456	+	NA	NA	NA	NA	NA	NA	A	A	A	A	A	C	A	A	A	A	A	A	A	A	A	A	A	A	A	C	A	A	A	C	A	N	A	C	A	A	A	A	A	A	A	A	C	A	A
RAC875_c20700_853	A/G	2A	74877814	+	NA	NA	NA	NA	NA	NA	A	A	A	A	A	G	A	A	A	A	A	A	A	A	A	A	A	A	A	G	A	A	A	R	A	R	A	G	A	A	A	A	A	A	A	A	R	A	A
GENE-1365_255	C/A	2A	75137670	+	NA	NA	NA	NA	NA	NA	C	C	C	C	C	A	C	C	C	C	C	C	C	C	C	C	C	C	C	A	C	C	C	N	C	M	C	A	C	C	C	C	C	C	C	C	A	C	C
wsnp_BG314532A_Ta_2_1	G/A	2A	75139134	+	NA	NA	NA	NA	NA	NA	G	G	G	G	G	A	G	G	G	G	G	G	G	G	G	G	G	G	G	A	G	G	G	R	G	R	G	A	G	G	G	G	G	G	G	G	R	G	G
BS00039983_51	C/T	2A	77163077	+	NA	NA	NA	NA	NA	NA	C	C	C	C	C	T	C	C	C	C	C	C	C	C	C	C	C	C	C	T	C	C	C	Y	C	Y	C	T	C	C	C	C	C	C	C	C	Y	C	C
BS00062843_51	G/A	2A	77335035	+	NA	NA	NA	NA	NA	NA	A	R	G	G	A	G	G	G	R	A	G	A	G	G	G	G	G	A	A	G	G	G	G	G	G	G	G	G	G	G	G	G	A	G	G	A	G	G	G
wsnp_CAP11_rep_c8768_3788007	G/T	2A	78328762	+	NA	NA	NA	NA	NA	NA	T	K	G	G	T	G	G	G	K	T	G	G	G	G	G	G	G	K	G	G	G	G	G	G	G	G	G	G	G	G	G	G	T	G	G	T	G	G	G
wsnp_Ex_c15325_23565935	A/G	2A	78331251	+	NA	NA	NA	NA	NA	NA	G	R	A	A	G	A	A	A	R	G	A	A	A	A	A	A	A	R	A	A	A	A	A	A	A	A	A	A	A	A	A	A	G	A	A	G	A	A	A
wsnp_Ex_c41953_48657850	T/C	2A	84950836	+	NA	NA	NA	NA	NA	NA	T	T	T	C	T	C	T	C	Y	Y	T	C	T	N	T	T	T	T	T	C	Y	C	C	Y	T	Y	T	C	Y	C	T	T	T	Y	C	Y	C	T	Y
BS00065722_51	A/G	1D	50969969	+	NA	NA	NA	NA	NA	NA	A	A	A	A	G	G	A	A	G	G	A	A	A	A	A	A	A	G	A	G	A	G	A	A	A	A	A	G	A	A	A	A	A	G	G	A	G	A	A
wsnp_Ex_c9377_15572157	A/G	2A	129100034	+	NA	NA	NA	NA	NA	NA	A	A	A	A	A	A	A	G	N	A	G	A	G	G	A	A	G	A	A	A	A	G	A	N	G	A	A	G	G	A	A	A	A	A	G	G	A	N	N
Tdurum_contig27887_55	C/A	2A	156366698	+	NA	NA	NA	NA	NA	NA	C	C	C	A	C	C	A	A	A	C	C	C	C	C	A	C	A	M	C	C	C	C	C	A	A	M	A	C	C	A	C	A	A	A	C	C	C	C	M
Tdurum_contig27888_760	T/C	2A	156366698	+	NA	NA	NA	NA	NA	NA	T	Y	T	T	T	T	T	T	T	C	C	T	T	T	T	T	T	T	T	T	T	T	T	T	T	T	T	T	T	C	T	T	T	T	T	T	T	T	T
BS00089457_51	A/G	2A	157933779	+	NA	NA	NA	NA	NA	NA	A	A	A	G	A	A	G	G	G	A	A	A	A	A	G	A	G	R	A	A	A	A	A	G	G	R	G	A	A	G	A	G	G	G	A	A	A	A	R
wsnp_Ex_c17882_26646153	C/T	2A	197559261	+	NA	NA	NA	NA	NA	NA	C	C	C	C	C	C	C	C	C	C	C	C	C	C	C	C	C	C	C	C	C	C	C	C	C	C	C	C	C	C	C	C	C	C	C	C	C	C	Y
RAC875_c11969_384	G/T	2A	205091561	+	NA	NA	NA	NA	NA	NA	T	K	G	G	G	G	G	T	K	G	G	G	K	T	T	T	G	T	G	G	N	T	G	G	G	K	G	G	T	G	T	G	G	G	T	G	T	T	K
wsnp_RFL_Contig3802_4108582	T/C	2A	206854071	+	NA	NA	NA	NA	NA	NA	T	Y	Y	Y	T	T	C	C	Y	T	T	T	T	T	T	T	T	Y	T	T	Y	T	T	T	T	T	T	C	T	T	T	T	T	T	T	T	T	T	Y
Kukri_c5357_323	T/G	2A	250829231	+	NA	NA	NA	NA	NA	NA	T	K	T	T	T	T	T	T	T	T	T	T	T	T	G	G	G	T	G	T	T	T	T	K	G	K	G	G	T	T	G	G	T	T	T	T	G	T	K
wsnp_Ku_c4507_8157580	A/G	2A	315037398	+	NA	NA	NA	NA	NA	NA	A	A	R	R	A	A	A	A	A	A	A	A	A	G	G	A	A	R	A	A	A	A	A	A	A	A	A	A	A	A	A	A	G	A	A	A	A	A	A
Excalibur_c18275_211	A/G	2A	413336291	+	NA	NA	NA	NA	NA	NA	A	R	R	R	A	A	G	G	A	A	A	A	A	A	A	A	A	A	A	A	R	A	G	A	A	A	A	A	A	A	A	A	A	A	A	A	A	A	R
wsnp_Ku_c8765_14824678	G/T	2A	461979803	+	NA	NA	NA	NA	NA	NA	G	G	G	G	G	G	G	G	G	G	T	G	K	T	G	G	G	K	G	G	K	T	T	G	G	G	G	G	T	G	G	G	G	G	T	G	G	T	G
Tdurum_contig76960_213	T/C	2A	497652412	+	NA	NA	NA	NA	NA	NA	T	T	T	T	T	T	T	T	T	T	C	T	Y	C	T	T	T	Y	T	T	Y	C	C	T	T	T	T	T	C	T	T	T	T	T	C	T	T	C	T
Ku_c59581_1412	G/A	2A	498043575	+	NA	NA	NA	NA	NA	NA	A	R	R	A	A	A	A	A	A	A	G	G	R	G	G	G	A	G	G	G	N	G	G	G	G	G	G	A	G	A	G	G	A	G	G	A	A	G	G
RAC875_c41194_218	G/A	2A	498105357	+	NA	NA	NA	NA	NA	NA	A	R	R	A	A	R	A	A	A	A	G	G	R	G	G	G	A	G	G	G	R	G	G	G	G	G	G	A	G	A	G	G	A	G	G	A	R	G	G
Ra_c22880_760	G/A	2A	498105726	+	NA	NA	NA	NA	NA	NA	A	R	R	A	A	R	A	A	A	A	G	G	R	G	G	G	A	G	G	G	R	G	G	G	G	G	G	A	G	A	G	G	A	G	G	A	N	G	G
GENE-1350_36	C/T	2A	501850092	+	NA	NA	NA	NA	NA	NA	T	N	Y	T	T	Y	T	T	T	T	C	C	C	C	C	C	T	C	C	C	C	C	C	C	C	C	C	T	C	T	C	C	T	C	C	T	Y	C	C
Kukri_c15489_626	A/G	2A	504076055	+	NA	NA	NA	NA	NA	NA	G	A	A	A	A	R	A	A	A	A	A	A	A	A	A	A	A	A	A	A	R	A	A	A	A	A	A	G	A	A	A	A	A	A	A	G	R	A	A
IAAV9044	G/A	2A	504273871	+	NA	NA	NA	NA	NA	NA	G	G	A	R	A	A	G	A	G	G	A	G	G	A	G	G	G	G	G	G	N	G	G	R	G	R	G	G	G	A	G	G	G	A	G	G	G	G	R
IAAV444	T/C	2A	504711194	+	NA	NA	NA	NA	NA	NA	C	T	T	T	T	T	T	T	T	T	T	T	T	T	T	T	T	T	T	T	Y	T	T	T	T	T	T	T	T	T	T	T	T	T	T	C	N	T	T
BS00032606_51	T/G	2A	507387234	+	NA	NA	NA	NA	NA	NA	G	T	T	T	T	T	T	T	T	T	T	T	T	T	T	T	T	T	T	T	N	T	T	T	T	T	T	T	T	T	T	T	T	T	T	G	G	T	T
RAC875_c69068_71	C/T	2A	526300424	+	NA	NA	NA	NA	NA	NA	C	Y	Y	C	C	C	C	C	C	C	C	T	C	C	T	T	C	Y	T	T	C	C	C	T	T	Y	T	C	C	C	T	T	C	T	C	C	C	C	T
Excalibur_c84687_162	G/A	2A	534934212	+	NA	NA	NA	NA	NA	NA	A	G	G	G	G	G	G	G	G	G	G	G	G	G	G	G	G	G	G	G	R	G	G	G	G	G	G	G	G	G	G	G	G	G	G	A	G	G	G
BobWhite_c28819_733	C/T	2A	556987776	+	NA	NA	NA	NA	NA	NA	C	C	C	Y	C	T	C	C	C	C	C	C	C	C	C	C	C	C	C	C	C	C	C	C	C	C	C	T	C	C	C	C	T	C	C	C	C	C	C
BS00085765_51	T/C	2A	558529515	+	NA	NA	NA	NA	NA	NA	T	T	T	Y	T	C	T	T	T	T	T	T	T	T	T	T	T	T	T	T	T	T	T	T	T	T	T	C	T	T	T	T	C	T	T	T	T	T	T
Excalibur_c1793_97	A/C	2A	558953000	+	NA	NA	NA	NA	NA	NA	A	A	A	M	A	C	A	A	A	A	A	A	A	A	A	A	A	A	A	A	A	A	A	A	A	A	A	C	A	A	A	A	C	A	A	A	A	A	A
wsnp_BE406351A_Ta_2_3	A/G	2A	562602365	+	NA	NA	NA	NA	NA	NA	A	A	A	R	A	G	A	A	A	A	A	A	A	A	A	A	A	A	A	A	A	A	A	A	A	A	A	G	A	A	A	A	G	A	A	A	A	A	A
wsnp_BE406351A_Ta_2_2	T/C	2A	562602415	+	NA	NA	NA	NA	NA	NA	T	Y	T	Y	T	C	C	C	Y	T	T	T	Y	T	C	C	C	Y	T	T	T	T	T	C	C	Y	C	C	T	C	C	C	C	C	T	T	Y	T	C
wsnp_BE403597A_Ta_2_1	G/A	2A	564503027	+	NA	NA	NA	NA	NA	NA	G	G	G	R	G	A	G	G	G	G	G	G	G	G	G	G	G	G	G	G	G	G	G	G	G	G	G	A	G	G	G	G	A	G	G	G	G	G	G
wsnp_Ex_c2337_4379619	A/G	2A	585662192	+	NA	NA	NA	NA	NA	NA	A	R	A	R	A	G	G	G	G	A	A	A	N	A	G	G	G	R	A	A	A	A	A	G	G	R	G	G	A	G	G	G	G	G	A	A	G	A	G
BobWhite_c47456_121	C/T	2A	598617120	+	NA	NA	NA	NA	NA	NA	C	C	C	Y	C	C	C	C	C	C	C	C	T	C	C	C	C	C	C	C	C	T	C	C	C	C	C	C	C	C	C	C	C	C	T	T	C	C	C
Excalibur_c47535_389	A/G	2A	603548405	+	NA	NA	NA	NA	NA	NA	G	A	A	A	A	A	A	A	A	A	A	G	A	A	A	A	A	A	G	G	R	A	A	A	A	R	A	A	A	A	A	A	A	A	A	A	A	A	A
BS00049644_51	A/G	2A	605184906	+	NA	NA	NA	NA	NA	NA	A	A	R	R	A	G	A	A	A	A	G	A	R	G	A	A	A	R	A	A	R	G	G	A	A	A	A	G	G	A	A	A	A	A	G	A	A	G	A
Ku_c5710_312	A/G	2A	605800159	+	NA	NA	NA	NA	NA	NA	G	A	R	R	A	G	A	A	A	A	G	G	R	G	A	A	A	R	G	G	G	G	G	A	A	R	A	G	G	A	A	A	A	A	G	A	A	G	A
BS00062679_51	G/A	2A	615287657	+	NA	NA	NA	NA	NA	NA	G	G	G	G	G	G	G	G	G	G	G	G	G	G	G	G	G	G	G	A	G	G	G	R	G	R	G	G	G	G	G	G	G	A	G	G	G	G	G
Excalibur_c34913_743	C/T	2A	624460502	+	NA	NA	NA	NA	NA	NA	T	C	C	C	C	C	C	C	C	C	T	C	T	C	C	C	C	N	C	C	C	T	C	C	C	C	C	C	T	C	C	C	C	C	T	C	C	C	C
BS00090569_51	C/T	2A	653680862	+	NA	NA	NA	NA	NA	NA	C	C	C	C	C	C	C	C	C	C	C	T	Y	C	C	C	C	C	T	C	Y	C	T	C	C	C	C	C	C	C	C	C	C	C	C	T	N	C	C
Ra_c13247_528	A/G	2A	675079870	+	NA	NA	NA	NA	NA	NA	G	R	R	R	G	A	G	G	G	G	G	G	G	G	A	A	G	R	G	A	A	A	A	A	G	R	A	A	G	G	A	A	A	A	A	A	N	G	R
GENE-1792_560	T/C	2A	675938430	+	NA	NA	NA	NA	NA	NA	C	Y	Y	Y	C	T	C	C	C	C	C	C	C	C	T	T	C	Y	C	T	T	T	T	T	C	Y	T	T	C	C	T	T	T	T	T	T	N	C	Y
RAC875_c35521_185	C/T	2A	676231961	+	NA	NA	NA	NA	NA	NA	T	Y	Y	Y	T	C	T	T	T	T	T	T	T	T	C	C	T	Y	T	C	C	C	C	C	T	Y	C	C	T	T	C	C	C	C	C	C	T	T	Y
BS00110587_51	T/G	2A	676232066	+	NA	NA	NA	NA	NA	NA	G	K	K	K	G	T	G	G	G	G	G	G	G	G	T	T	G	K	G	T	T	T	T	T	G	K	T	T	G	G	T	T	T	T	T	T	K	G	K
RAC875_rep_c69987_930	C/T	2A	676232109	+	NA	NA	NA	NA	NA	NA	T	Y	Y	Y	T	C	T	T	T	T	T	T	T	T	C	C	T	Y	T	C	C	C	C	C	T	Y	C	C	T	T	C	C	C	C	C	C	T	T	Y
BS00022377_51	T/C	2A	676238477	+	NA	NA	NA	NA	NA	NA	C	Y	Y	Y	C	T	C	C	C	C	C	C	C	C	T	T	C	Y	C	T	T	T	T	T	C	Y	T	T	C	C	T	T	T	T	T	T	Y	C	Y
BS00070005_51	C/T	2A	676244235	+	NA	NA	NA	NA	NA	NA	T	Y	Y	Y	T	C	T	T	T	T	T	T	T	T	C	C	T	Y	T	C	C	C	C	C	T	Y	C	C	T	T	C	C	C	C	C	C	T	T	Y
BS00070004_51	A/G	2A	676244400	+	NA	NA	NA	NA	NA	NA	G	R	R	R	G	A	G	G	G	G	G	G	G	G	A	A	G	N	G	A	A	A	A	A	G	R	A	A	G	G	A	A	A	A	A	A	R	G	R
RFL_Contig3780_644	C/T	2A	676246062	+	NA	NA	NA	NA	NA	NA	T	Y	Y	Y	T	C	T	T	T	T	T	T	T	T	C	C	T	Y	T	C	C	C	C	C	T	Y	C	C	T	T	C	C	C	C	C	C	Y	T	Y
TA001859-0887	A/C	2A	677528966	+	NA	NA	NA	NA	NA	NA	C	A	M	N	A	A	A	A	A	A	C	A	N	C	A	A	A	M	A	A	N	A	C	A	A	A	A	A	C	A	A	A	A	A	A	C	A	C	A
GENE-0910_153	T/C	2A	679887345	+	NA	NA	NA	NA	NA	NA	T	T	Y	T	T	C	T	T	Y	T	T	C	Y	T	C	T	T	Y	T	C	Y	T	C	T	T	T	T	C	T	T	T	T	T	T	T	C	T	Y	Y
IAAV2718	T/C	2A	681106657	+	NA	NA	NA	NA	NA	NA	C	C	Y	Y	T	C	T	T	T	T	C	T	Y	C	T	T	T	Y	T	C	Y	T	T	T	T	T	T	T	C	C	T	T	C	T	T	T	T	C	Y
BS00010696_51	G/A	2A	688619336	+	NA	NA	NA	NA	NA	NA	G	G	G	G	G	G	G	G	G	G	G	G	G	G	G	G	G	G	G	G	G	G	G	G	G	G	G	A	G	G	G	G	G	G	G	A	G	G	G
Ku_c8927_2075	T/C	2A	691217602	+	NA	NA	NA	NA	NA	NA	T	Y	C	T	C	C	C	C	C	C	Y	C	Y	T	T	T	T	Y	C	C	Y	T	C	T	C	Y	T	T	T	C	T	T	T	T	T	T	C	T	T
RAC875_c21906_247	G/A	2A	691478630	+	NA	NA	NA	NA	NA	NA	A	R	G	A	G	G	G	G	G	G	A	G	R	A	A	G	A	A	G	G	R	A	G	R	A	R	A	G	A	G	G	A	G	G	A	G	G	A	G
BobWhite_c3833_815	T/G	2A	692850216	+	NA	NA	NA	NA	NA	NA	T	T	T	T	T	T	T	T	T	T	K	T	T	T	T	T	T	K	T	T	T	T	T	T	G	T	T	G	T	T	T	T	T	T	T	G	T	T	T
wsnp_Ex_c10084_16572374	C/T	2A	692934406	+	NA	NA	NA	NA	NA	NA	T	Y	C	T	C	C	C	C	C	C	C	C	Y	T	T	T	T	N	C	C	C	T	C	T	C	C	T	C	T	C	T	T	C	T	T	C	C	T	Y
BS00039422_51	C/T	2A	693292805	+	NA	NA	NA	NA	NA	NA	T	Y	C	T	C	C	C	C	C	C	Y	C	Y	T	T	T	T	Y	C	C	Y	T	C	T	C	Y	T	T	T	C	T	T	C	T	T	T	C	T	Y
Kukri_c29170_680	A/G	2A	693293427	+	NA	NA	NA	NA	NA	NA	A	R	G	A	G	G	G	G	G	G	R	G	R	A	A	A	A	R	G	G	N	A	G	A	G	R	A	A	A	G	A	A	G	A	A	A	G	A	R
IAAV1698	G/A	2A	694451038	+	NA	NA	NA	NA	NA	NA	G	R	A	G	A	A	A	A	A	A	A	A	N	G	G	G	G	N	A	A	R	G	A	G	A	R	G	G	G	A	G	G	A	G	G	G	R	G	R
Ex_c23042_1024	T/C	2A	696853760	+	NA	NA	NA	NA	NA	NA	C	Y	T	C	T	T	T	T	T	T	T	T	Y	C	C	C	C	Y	T	T	Y	C	T	C	T	Y	C	T	C	T	C	C	T	C	C	T	N	C	Y
RAC875_rep_c73777_485	C/T	2A	696922908	+	NA	NA	NA	NA	NA	NA	C	C	C	C	C	C	C	C	C	C	C	C	C	C	C	C	C	C	T	C	Y	C	T	C	T	C	C	T	C	C	C	C	C	C	C	T	C	C	C
BS00096882_51	C/T	2A	700955008	+	NA	NA	NA	NA	NA	NA	C	C	C	C	C	C	C	C	C	C	C	C	C	C	C	C	C	C	C	C	C	C	C	C	C	C	C	T	C	C	C	C	C	C	C	T	C	C	C
BS00083497_51	G/A	2A	701487839	+	NA	NA	NA	NA	NA	NA	G	G	G	G	A	A	A	A	A	A	G	A	R	G	G	G	G	G	A	A	A	A	A	G	A	R	G	G	G	A	G	G	A	G	A	G	A	G	R
BobWhite_c41676_137	C/T	2A	703106180	+	NA	NA	NA	NA	NA	NA	C	T	C	C	C	C	T	C	N	T	C	C	C	C	C	C	C	C	C	C	C	C	C	T	C	C	C	C	C	C	C	C	C	T	C	C	C	C	C
RAC875_c13861_1248	C/T	2A	705507073	+	NA	NA	NA	NA	NA	NA	C	Y	Y	C	C	C	C	C	C	C	T	C	C	C	C	C	C	Y	T	C	Y	C	T	C	C	C	C	T	C	C	C	C	C	C	C	C	Y	C	C
BS00029332_51	T/C	2A	705804810	+	NA	NA	NA	NA	NA	NA	T	T	T	T	T	T	T	T	T	T	T	T	T	T	T	T	T	T	T	T	T	T	T	T	T	C	T	T	T	T	T	T	T	T	T	C	Y	T	T
BS00107804_51	T/C	2A	707040172	+	NA	NA	NA	NA	NA	NA	T	T	T	C	C	C	C	C	C	C	T	C	N	T	T	T	T	T	C	C	C	T	C	T	T	C	T	C	T	T	T	T	T	T	T	C	C	T	T
wsnp_Ex_rep_c72011_70562321	C/A	2A	709836910	+	NA	NA	NA	NA	NA	NA	A	C	C	C	C	A	C	C	M	C	A	A	C	C	C	C	A	C	C	C	C	C	C	C	C	C	C	C	C	C	C	C	C	C	C	A	C	C	M
BobWhite_rep_c64766_352	T/G	2A	711075300	+	NA	NA	NA	NA	NA	NA	T	K	T	K	G	G	G	G	G	G	G	G	K	T	T	T	T	K	G	G	K	T	G	T	T	G	T	G	T	T	T	T	T	T	T	G	N	T	T
BobWhite_rep_c64768_264	T/C	2A	711075300	+	NA	NA	NA	NA	NA	NA	T	T	T	T	T	T	T	T	T	T	T	T	T	T	T	T	T	T	T	T	T	T	T	T	T	T	T	T	T	T	T	T	T	T	T	T	T	T	Y
RAC875_c81899_216	C/T	2A	714207590	+	NA	NA	NA	NA	NA	NA	C	C	C	Y	T	T	T	T	T	T	C	T	Y	C	C	C	C	C	C	T	C	C	C	C	C	T	C	C	C	T	C	C	T	C	C	T	T	C	Y
Ku_c9320_1234	C/T	2A	714210006	+	NA	NA	NA	NA	NA	NA	C	Y	C	C	C	C	C	C	C	C	T	C	C	C	C	C	C	Y	C	C	C	C	C	C	C	C	C	C	C	C	C	C	C	C	C	C	C	C	C
RAC875_rep_c70010_692	C/T	2A	715300515	+	NA	NA	NA	NA	NA	NA	C	T	N	C	C	T	T	C	N	N	C	T	C	T	C	T	T	C	T	T	C	C	C	N	T	C	C	C	C	C	T	C	T	T	C	T	T	T	N
wsnp_Ku_c16358_25225060	T/C	2A	715301615	+	NA	NA	NA	NA	NA	NA	T	C	T	T	T	T	T	T	T	T	C	T	T	T	T	T	T	C	T	T	T	T	T	T	T	T	T	T	T	C	T	T	T	T	T	T	T	T	T
RAC875_c42648_115	G/A	2A	716169543	+	NA	NA	NA	NA	NA	NA	G	G	R	R	G	A	A	A	A	G	G	A	N	G	G	G	G	G	A	A	A	G	A	G	G	A	G	A	G	A	G	G	G	G	G	A	R	G	R
GENE-2352_964	G/A	2A	716253238	+	NA	NA	NA	NA	NA	NA	G	G	R	G	G	A	G	G	G	G	G	G	G	G	G	G	G	G	G	A	A	G	A	G	G	G	G	A	G	A	G	G	G	G	G	A	A	G	R
wsnp_Ex_c59095_60108185	C/T	2A	716456117	+	NA	NA	NA	NA	NA	NA	C	C	Y	C	C	T	C	C	C	C	C	C	C	C	C	C	C	C	C	T	T	C	T	C	C	C	C	T	C	T	C	C	C	C	C	T	Y	C	Y
Jagger_c9554_114	C/T	2A	716548892	+	NA	NA	NA	NA	NA	NA	C	C	Y	C	C	T	C	C	C	C	C	C	C	C	C	C	C	C	C	T	T	C	T	C	C	C	C	T	C	T	C	C	C	C	C	T	T	C	T
BS00080751_51	C/T	2A	718355354	+	NA	NA	NA	NA	NA	NA	C	C	C	C	C	C	C	C	C	C	C	C	C	C	C	C	C	C	C	C	Y	C	T	C	C	C	C	T	C	C	C	C	C	C	C	C	C	C	C
BS00080752_51	A/G	2A	718355388	+	NA	NA	NA	NA	NA	NA	A	A	R	R	G	G	G	G	G	G	A	G	R	A	A	A	A	A	G	G	R	A	G	A	A	G	A	G	A	G	A	A	A	A	A	A	N	A	A
BS00093201_51	G/A	2A	718571577	+	NA	NA	NA	NA	NA	NA	A	R	G	G	G	A	G	G	G	G	G	G	G	G	G	G	A	R	G	A	R	A	G	G	G	G	G	G	G	A	G	G	G	G	A	A	A	G	R
BS00108775_51	A/G	2A	718722609	+	NA	NA	NA	NA	NA	NA	A	A	R	R	G	G	G	G	G	G	A	G	R	A	A	A	A	A	G	G	R	A	G	A	A	G	A	G	A	G	A	A	A	A	A	A	N	A	A
BS00081506_51	C/T	2A	718730480	+	NA	NA	NA	NA	NA	NA	C	C	Y	Y	T	C	T	T	T	T	C	T	Y	C	C	C	C	C	T	C	Y	C	T	C	C	T	C	T	C	C	C	C	C	C	C	C	C	C	C
tplb0050m09_1890	T/C	2A	722841620	+	NA	NA	NA	NA	NA	NA	C	T	Y	Y	C	T	T	C	Y	Y	T	T	Y	T	C	T	T	Y	T	T	T	C	T	Y	T	C	C	T	T	C	T	C	T	T	C	T	T	T	Y
RAC875_c37510_329	T/C	2A	727172991	+	NA	NA	NA	NA	NA	NA	T	T	T	T	T	T	T	T	T	T	T	T	T	T	T	T	T	T	T	T	T	T	T	T	T	T	T	T	T	T	T	T	C	T	T	T	T	T	Y
RAC875_rep_c107961_348	C/T	2A	727580313	+	NA	NA	NA	NA	NA	NA	C	Y	C	Y	C	C	C	C	C	C	T	C	Y	T	C	C	C	Y	C	C	C	C	C	C	C	C	C	C	T	C	C	C	C	C	C	C	N	T	C
GENE-0638_1119	C/A	2A	728071356	+	NA	NA	NA	NA	NA	NA	A	C	C	C	A	C	C	A	N	M	C	C	C	C	A	C	C	N	C	C	C	A	A	C	C	A	A	A	C	A	C	A	C	C	A	C	C	C	C
wsnp_Ex_c14953_23104041	A/G	2A	728758430	+	NA	NA	NA	NA	NA	NA	G	R	R	R	G	G	G	G	G	G	A	A	R	A	A	A	A	A	G	G	A	G	A	R	A	G	G	G	A	G	A	G	A	A	G	A	A	A	A
BS00057059_51	A/G	2A	729287861	+	NA	NA	NA	NA	NA	NA	A	R	A	A	G	G	G	G	R	G	A	A	A	A	A	A	A	R	A	G	A	A	A	A	A	A	A	G	A	G	A	A	G	A	A	A	A	A	R
BS00057060_51	T/C	2A	729288260	+	NA	NA	NA	NA	NA	NA	T	Y	T	T	C	C	C	C	Y	C	T	T	T	T	T	T	T	Y	T	C	T	T	T	T	T	T	T	C	T	C	T	T	C	T	T	T	T	T	Y
BS00024921_51	A/G	2A	733091124	+	NA	NA	NA	NA	NA	NA	A	A	R	A	A	A	A	A	A	A	A	A	A	A	G	A	G	R	A	A	N	A	A	R	G	A	A	A	A	A	A	A	G	A	A	G	A	A	R
RAC875_c19904_308	G/A	2A	734972787	+	NA	NA	NA	NA	NA	NA	G	G	R	R	G	A	G	G	A	G	G	A	R	G	G	A	A	R	A	G	R	G	A	R	A	A	G	A	G	G	A	A	A	G	G	A	N	G	A
RAC875_c5556_328	T/C	1B	489900868	+	NA	NA	NA	NA	NA	NA	T	T	N	N	Y	C	Y	T	N	T	T	N	N	T	T	T	N	N	N	C	N	T	T	C	C	N	T	C	T	N	N	T	T	T	T	N	N	T	N
BS00077768_51	G/A	2A	739923920	+	NA	NA	NA	NA	NA	NA	G	G	R	R	G	G	G	A	A	G	G	A	R	A	G	A	A	G	G	G	G	G	G	R	A	A	G	G	G	A	A	R	G	A	G	G	R	G	R
BS00077769_51	T/C	2A	739924002	+	NA	NA	NA	NA	NA	NA	T	T	Y	Y	T	T	T	C	C	T	T	C	Y	C	T	C	C	T	T	T	T	T	T	Y	C	C	T	T	T	C	C	Y	T	C	T	T	Y	T	Y
BobWhite_c15766_562	C/T	2A	740012559	+	NA	NA	NA	NA	NA	NA	T	Y	Y	C	T	C	C	C	C	T	C	C	C	C	T	C	C	T	C	C	C	C	C	Y	C	C	T	C	C	C	C	T	T	C	C	T	C	C	Y
Ex_c5740_1133	T/C	2A	740848533	+	NA	NA	NA	NA	NA	NA	T	Y	T	Y	T	C	T	T	T	T	C	T	Y	T	T	T	T	T	C	T	C	T	C	T	T	T	T	C	C	T	T	T	T	T	T	C	Y	C	T
BS00022813_51	G/A	2A	741371803	+	NA	NA	NA	NA	NA	NA	G	R	G	R	G	A	G	G	G	G	A	G	R	G	G	G	G	G	A	G	A	A	A	G	G	G	G	A	A	G	G	G	G	G	A	A	R	A	G
IACX5800	A/G	2A	743096666	+	NA	NA	NA	NA	NA	NA	A	R	A	R	A	G	A	A	A	A	G	A	R	A	A	A	A	A	G	A	G	G	G	A	A	A	A	G	G	A	A	A	A	A	G	A	R	G	A
Tdurum_contig31185_456	C/T	2A	744635187	+	NA	NA	NA	NA	NA	NA	C	C	C	C	C	C	T	C	C	C	C	C	C	T	T	T	C	C	T	T	C	T	C	N	C	C	T	C	C	C	T	T	T	T	T	T	C	C	T
Tdurum_contig49145_914	G/A	2A	745038630	+	NA	NA	NA	NA	NA	NA	G	G	G	G	G	G	G	G	G	G	G	G	G	G	G	G	G	G	G	G	A	G	A	G	G	G	G	G	G	G	G	G	G	G	G	G	G	G	G
BobWhite_c31163_694	G/A	2A	746682322	+	NA	NA	NA	NA	NA	NA	A	G	R	G	G	G	G	G	G	G	G	G	G	G	G	G	G	G	G	G	G	G	G	G	G	G	G	G	G	G	G	G	G	G	G	A	G	G	G
RFL_Contig927_1591	T/C	2A	746682363	+	NA	NA	NA	NA	NA	NA	C	T	Y	T	T	T	T	T	T	T	T	T	T	T	T	T	T	T	T	T	Y	T	C	T	T	T	T	T	T	T	T	T	T	T	T	C	T	T	T
Tdurum_contig82404_354	A/G	2A	746682363	+	NA	NA	NA	NA	NA	NA	G	A	R	A	A	A	A	A	A	A	A	A	A	A	A	A	A	A	A	A	N	A	G	A	A	A	A	A	A	A	A	A	A	A	A	G	A	A	A
Tdurum_contig84245_154	T/C	2A	746761621	+	NA	NA	NA	NA	NA	NA	C	T	Y	T	T	T	T	T	T	T	T	T	T	C	C	C	T	T	C	T	Y	T	C	Y	T	T	C	T	T	T	C	C	C	T	T	C	Y	T	Y
IACX3245	C/T	2A	747089705	+	NA	NA	NA	NA	NA	NA	C	C	C	C	C	C	C	C	C	C	C	C	C	T	T	T	C	C	T	C	Y	C	C	Y	C	T	T	C	C	C	T	T	T	C	C	C	Y	C	Y
BS00062732_51	A/G	2A	747090405	+	NA	NA	NA	NA	NA	NA	A	A	A	A	A	A	A	A	A	A	A	A	A	G	G	G	A	A	G	A	R	A	A	R	A	G	G	A	A	A	G	G	G	A	A	A	R	A	R
BS00062734_51	A/G	2A	747090405	+	NA	NA	NA	NA	NA	NA	A	A	A	A	A	A	A	A	A	A	A	A	A	A	A	A	A	A	A	A	N	A	A	A	A	A	A	A	A	A	A	A	A	A	A	A	A	A	A
BS00000250_51	T/G	2A	747251725	+	NA	NA	NA	NA	NA	NA	T	T	T	T	T	T	T	T	T	T	T	T	T	G	G	G	T	T	G	T	K	T	T	K	T	G	G	T	T	T	G	G	G	T	T	T	K	T	K
BobWhite_c5178_188	T/C	2A	751511167	+	NA	NA	NA	NA	NA	NA	C	T	T	T	T	T	T	T	T	T	T	T	T	C	C	C	T	C	C	T	C	T	C	N	T	T	C	T	T	T	C	C	C	T	T	C	Y	T	C
Kukri_c50391_219	C/T	2A	751511192	+	NA	NA	NA	NA	NA	NA	T	N	C	Y	C	C	C	C	Y	C	C	C	Y	T	C	T	C	C	T	T	C	T	C	C	T	C	T	C	T	C	T	C	C	C	T	C	C	T	C
BS00025880_51	C/T	2A	751609378	+	NA	NA	NA	NA	NA	NA	C	Y	Y	C	C	C	C	C	C	C	T	C	Y	T	T	C	C	C	T	C	T	T	T	C	C	T	T	C	T	T	C	T	T	C	T	C	C	Y	C
BobWhite_c4517_120	A/G	2A	751663182	+	NA	NA	NA	NA	NA	NA	G	A	A	A	A	A	A	A	A	A	A	A	A	G	G	G	A	G	G	A	A	A	A	R	A	A	G	A	A	A	G	G	G	A	A	G	A	A	G
wsnp_JD_c13946_13810300	C/T	2A	752091404	+	NA	NA	NA	NA	NA	NA	C	C	C	C	C	C	C	C	C	C	C	C	C	C	C	T	C	C	C	C	Y	C	C	Y	C	T	C	C	C	C	T	C	C	C	C	C	C	C	Y
wsnp_Ex_rep_c101342_86720058	G/A	2A	752276315	+	NA	NA	NA	NA	NA	NA	G	G	G	G	G	G	G	G	G	G	G	G	G	G	G	A	G	G	G	N	G	G	G	R	G	A	G	G	G	G	A	G	G	G	G	G	G	G	R
Excalibur_rep_c110586_1083	C/T	2A	752277414	+	NA	NA	NA	NA	NA	NA	C	C	C	C	C	C	C	C	C	C	C	C	C	C	C	T	C	C	C	C	Y	C	C	Y	C	T	C	C	C	C	T	C	C	C	C	C	Y	C	N
RAC875_c96033_191	C/A	2A	753617305	+	NA	NA	NA	NA	NA	NA	A	C	C	C	A	A	N	C	C	A	C	C	C	A	A	C	C	A	A	C	C	C	C	C	C	C	A	A	C	C	C	A	A	C	C	C	C	C	C
BS00023075_51	G/A	2A	754339135	+	NA	NA	NA	NA	NA	NA	G	G	R	G	G	G	G	G	G	G	G	G	G	G	G	A	G	G	G	G	G	A	G	R	G	G	G	G	G	G	A	G	G	A	A	G	N	G	R
Tdurum_contig47508_250	C/T	2A	754339135	+	NA	NA	NA	NA	NA	NA	C	C	Y	C	C	C	C	C	C	C	C	C	C	C	C	T	C	C	C	C	C	T	C	Y	C	C	C	C	C	C	T	C	C	T	T	C	Y	C	Y
BS00063368_51	T/C	2A	754356881	+	NA	NA	NA	NA	NA	NA	T	T	N	C	T	T	N	C	C	T	T	C	T	T	T	T	C	T	T	C	Y	T	T	N	C	C	T	T	T	T	T	T	T	T	T	T	T	T	T
BS00067663_51	G/T	2A	755434342	+	NA	NA	NA	NA	NA	NA	T	G	G	G	G	G	G	G	G	G	G	G	G	G	G	G	G	T	G	G	K	G	G	G	G	T	G	G	G	G	G	G	G	G	G	G	G	G	G
CAP12_c575_105	G/A	2A	755794917	+	NA	NA	NA	NA	NA	NA	G	R	R	G	G	A	G	G	G	G	A	G	A	A	A	G	G	G	A	G	R	A	A	G	G	A	A	A	A	G	G	A	A	G	A	A	G	A	R
wsnp_Ex_c2137_4014383	A/G	2A	755931120	+	NA	NA	NA	NA	NA	NA	A	N	N	A	A	G	A	A	A	A	G	A	G	G	G	A	A	A	G	A	R	G	G	A	A	G	G	G	G	A	A	G	G	A	G	A	A	G	A
Excalibur_c4372_363	G/A	2A	758396872	+	NA	NA	NA	NA	NA	NA	A	R	N	A	G	A	R	A	R	G	G	A	G	G	G	G	A	A	G	A	R	G	G	G	G	G	G	A	G	A	G	G	G	G	G	G	G	G	G
BS00011539_51	T/C	2A	758421302	+	NA	NA	NA	NA	NA	NA	T	Y	Y	T	T	T	T	T	Y	T	C	T	Y	Y	T	Y	T	T	Y	T	T	T	T	T	T	T	T	T	C	T	Y	T	Y	Y	T	T	Y	C	Y
wsnp_Ra_c17636_26538543	G/A	2A	759537063	+	NA	NA	NA	NA	NA	NA	G	G	G	G	A	R	G	G	R	G	G	G	G	G	G	G	G	G	G	G	G	G	G	G	G	G	G	A	G	G	G	G	G	G	G	A	A	G	R
RAC875_c1673_193	A/C	2A	759828653	+	NA	NA	NA	NA	NA	NA	A	A	M	A	A	A	A	A	A	A	A	A	A	A	A	A	C	A	A	A	A	A	A	A	A	A	A	A	A	A	A	A	A	A	A	A	A	A	A
wsnp_Ex_c3695_6740339	T/C	2A	759830539	+	NA	NA	NA	NA	NA	NA	C	T	T	T	T	T	T	T	T	T	T	T	Y	T	T	C	T	C	T	T	C	T	C	N	T	C	T	T	T	T	Y	T	T	C	T	C	C	T	C
wsnp_JD_c30_49073	G/A	2A	762289196	+	NA	NA	NA	NA	NA	NA	G	G	G	R	G	G	R	G	A	G	G	G	G	G	G	G	G	G	G	A	G	G	G	G	G	G	G	A	G	G	G	G	G	G	G	G	G	G	R
BS00094172_51	C/T	2A	762292157	+	NA	NA	NA	NA	NA	NA	C	C	C	Y	C	C	N	C	T	C	C	C	C	C	C	C	C	C	C	T	C	C	C	C	C	C	C	T	C	C	C	C	C	C	C	C	C	C	N
GENE-0686_502	T/G	2A	763693322	+	NA	NA	NA	NA	NA	NA	T	T	T	T	T	G	T	G	G	T	T	T	T	T	T	T	T	T	T	G	N	G	G	T	G	T	G	G	G	T	T	G	T	T	G	G	T	G	T
wsnp_Ex_c5378_9504586	C/T	2A	763695130	+	NA	NA	NA	NA	NA	NA	C	C	C	C	C	T	C	C	Y	C	C	C	C	C	C	C	C	C	C	C	Y	C	C	C	C	C	C	C	C	C	C	C	C	C	C	C	C	C	C
BS00060596_51	A/C	2A	766393587	+	NA	NA	NA	NA	NA	NA	A	A	M	M	A	A	A	A	A	A	A	A	A	C	A	C	A	A	M	A	A	A	A	M	A	A	A	A	A	A	M	A	A	C	A	A	N	A	M
Tdurum_contig30201_63	T/G	2A	767944437	+	NA	NA	NA	NA	NA	NA	T	T	G	T	T	T	T	T	K	K	G	G	T	G	G	T	G	G	G	G	T	T	T	T	T	G	T	G	T	G	T	T	G	G	T	T	T	T	K
RAC875_c35807_1110	A/C	2A	770414487	+	NA	NA	NA	NA	NA	NA	A	C	C	A	C	A	C	C	A	C	A	C	A	C	A	C	C	A	C	C	C	A	A	A	A	C	A	A	A	C	A	C	A	C	A	A	A	A	A
wsnp_Ex_rep_c108004_91402649	C/T	2A	771236762	+	NA	NA	NA	NA	NA	NA	C	C	C	Y	C	T	C	C	C	C	C	C	C	C	C	C	C	C	C	C	C	C	C	C	C	C	C	C	C	C	C	C	C	C	C	C	C	C	C
Kukri_c53501_305	G/A	2A	776552662	+	NA	NA	NA	NA	NA	NA	G	G	G	G	G	A	G	G	G	G	G	G	G	A	A	G	G	G	G	G	G	G	G	R	A	G	A	A	G	G	G	A	A	G	G	G	G	G	G
Excalibur_c16329_493	G/A	2A	779216296	+	NA	NA	NA	NA	NA	NA	G	G	A	R	G	A	G	A	G	G	G	A	G	G	A	G	G	G	G	G	G	G	G	G	G	G	G	A	G	A	G	G	G	G	G	G	G	G	G
BS00087932_51	G/T	2A	779673613	+	NA	NA	NA	NA	NA	NA	G	G	G	N	G	T	G	K	K	G	G	K	G	G	K	G	G	G	G	G	G	G	G	G	G	G	G	T	G	K	G	G	G	G	G	G	G	G	G
RAC875_c27611_467	C/T	2B	1251390	+	NA	NA	NA	NA	NA	NA	C	C	C	C	T	T	T	T	T	T	T	T	C	C	C	C	T	C	C	T	C	C	C	C	C	C	C	C	C	T	C	C	C	C	C	N	C	T	C
BS00084668_51	A/G	2B	1832757	+	NA	NA	NA	NA	NA	NA	G	N	N	N	A	A	A	A	N	A	A	A	N	G	G	A	A	N	A	G	R	G	N	A	G	A	G	G	G	A	N	G	A	A	G	A	A	A	N
BS00023068_51	C/T	2B	3300057	+	NA	NA	NA	NA	NA	NA	C	Y	C	Y	T	T	T	T	Y	T	T	T	Y	C	C	C	T	Y	C	C	Y	C	Y	Y	C	Y	C	C	C	T	C	C	C	C	C	T	C	T	C
wsnp_Ra_rep_c106754_90462550	A/G	2B	4284741	+	NA	NA	NA	NA	NA	NA	G	A	R	A	A	G	A	A	R	A	A	G	N	A	A	A	G	A	A	G	N	A	A	R	A	A	A	A	A	A	A	A	A	G	A	G	G	A	A
RAC875_rep_c109471_154	G/A	2B	4425705	+	NA	NA	NA	NA	NA	NA	G	G	N	N	A	A	A	A	A	G	A	A	N	G	G	G	A	N	A	G	N	G	N	N	G	N	G	G	G	A	G	G	A	G	G	G	A	A	G
RAC875_rep_c115433_378	T/C	2B	4284905	+	NA	NA	NA	NA	NA	NA	T	T	T	T	C	C	C	C	T	T	C	C	T	T	T	T	C	T	C	T	T	T	T	T	T	T	T	T	T	C	T	T	T	T	T	T	N	T	T
wsnp_Ex_c7776_13247365	A/G	2B	4637455	+	NA	NA	NA	NA	NA	NA	G	A	R	A	A	A	A	A	A	A	G	A	A	A	G	A	A	R	A	A	A	A	A	A	A	A	A	A	A	A	A	A	A	A	A	A	N	G	A
wsnp_JD_c640_960796	A/G	2B	4644552	+	NA	NA	NA	NA	NA	NA	G	A	R	A	A	A	A	A	A	A	G	A	A	A	G	R	A	R	A	A	A	A	A	A	A	A	A	A	A	A	A	A	R	R	A	A	N	G	A
IAAV1971	T/C	2B	5069104	+	NA	NA	NA	NA	NA	NA	T	T	C	T	T	C	T	T	Y	T	T	T	T	T	T	T	T	T	T	T	T	T	T	T	T	T	T	C	T	C	T	T	T	T	T	C	T	C	Y
tplb0034e07_1869	T/C	2B	6311277	+	NA	NA	NA	NA	NA	NA	T	Y	Y	T	T	T	T	T	Y	C	C	T	T	T	T	T	T	T	T	C	T	T	T	T	T	T	T	T	T	T	T	T	T	T	T	T	T	C	T
GENE-1442_78	C/A	2B	6337685	+	NA	NA	NA	NA	NA	NA	C	N	M	C	C	C	C	C	N	A	A	C	C	C	C	C	C	C	C	A	C	C	C	C	C	C	C	C	C	C	C	C	C	C	C	C	C	A	C
Excalibur_c42248_663	C/T	2B	6715690	+	NA	NA	NA	NA	NA	NA	C	C	Y	C	C	C	C	C	C	C	T	C	C	C	C	C	C	C	C	C	C	C	C	C	C	C	C	C	C	C	C	C	C	C	C	C	C	T	C
Excalibur_c29417_499	T/C	2B	7429396	+	NA	NA	NA	NA	NA	NA	T	Y	Y	T	T	T	T	T	Y	C	C	T	T	T	T	T	T	T	T	T	T	T	T	T	T	T	T	T	T	T	T	T	T	T	T	T	T	C	T
Excalibur_c29417_400	T/C	2B	7429495	+	NA	NA	NA	NA	NA	NA	T	Y	Y	T	T	T	T	T	Y	C	C	T	T	T	T	T	T	T	T	T	T	T	T	T	T	T	T	T	T	T	T	T	T	T	T	T	T	C	T
Kukri_c6306_1151	C/T	2B	7436637	+	NA	NA	NA	NA	NA	NA	C	Y	Y	C	C	C	C	C	Y	T	T	C	C	C	C	C	C	C	C	C	C	C	C	C	C	C	C	C	C	C	C	C	C	C	C	C	C	T	C
BS00058815_51	C/T	2B	7436681	+	NA	NA	NA	NA	NA	NA	C	Y	Y	C	C	C	C	C	Y	T	T	C	C	C	C	C	C	C	C	C	C	C	C	C	C	C	C	C	C	C	C	C	C	C	C	C	C	T	C
wsnp_Ex_c10961_17803258	C/T	2B	8250078	+	NA	NA	NA	NA	NA	NA	C	C	Y	C	C	C	C	C	C	C	T	C	C	C	C	C	C	C	C	C	C	C	C	C	C	C	C	C	C	C	C	C	C	C	C	C	C	T	C
RAC875_c25656_289	C/T	2B	8278562	+	NA	NA	NA	NA	NA	NA	T	C	Y	Y	C	T	C	C	Y	C	T	C	C	C	C	C	C	C	C	T	C	C	C	C	C	C	C	C	C	C	C	C	T	C	C	C	C	C	C
wsnp_Ex_c36049_44083089	C/T	2A	2877522	+	NA	NA	NA	NA	NA	NA	C	C	T	C	C	T	C	C	C	C	C	C	C	C	C	C	C	C	C	T	C	C	C	C	C	C	C	T	C	C	C	C	C	C	C	C	T	C	C
wsnp_Ex_c361_707953	G/A	2B	9197534	+	NA	NA	NA	NA	NA	NA	G	G	G	G	G	G	G	G	R	G	G	G	G	G	G	G	G	G	G	A	G	G	G	G	G	G	G	G	G	G	G	G	G	G	G	G	G	A	G
Kukri_c3701_392	C/T	2B	9730928	+	NA	NA	NA	NA	NA	NA	C	T	C	C	C	C	C	C	Y	T	T	C	C	C	C	T	C	C	C	C	Y	C	C	C	T	C	C	C	C	C	T	C	T	C	C	C	N	T	Y
wsnp_Ex_c2772_5130007	T/C	2A	528086	+	NA	NA	NA	NA	NA	NA	T	N	T	T	T	C	T	T	T	C	C	C	T	T	T	T	C	C	C	T	T	C	T	T	T	N	T	T	T	T	T	T	T	T	C	C	T	T	T
Excalibur_rep_c109101_94	C/T	2B	12951764	+	NA	NA	NA	NA	NA	NA	C	C	C	C	C	C	C	C	C	C	C	C	N	C	C	C	C	C	C	T	C	C	C	C	C	C	C	C	C	C	C	C	C	C	C	C	T	C	C
RAC875_c6538_123	G/A	2B	13166058	+	NA	NA	NA	NA	NA	NA	G	R	R	R	A	G	A	A	R	A	G	A	N	G	G	A	A	G	A	G	G	G	R	R	G	R	G	G	G	A	R	G	A	A	G	G	A	A	R
TA004946-0577	C/T	1B	640560321	+	NA	NA	NA	NA	NA	NA	T	Y	C	C	C	Y	T	C	Y	C	C	C	C	C	T	T	T	C	T	T	Y	C	C	Y	T	Y	T	T	C	C	T	T	T	C	C	T	T	C	Y
RAC875_c609_362	A/G	2A	11547531	+	NA	NA	NA	NA	NA	NA	G	A	A	A	A	G	A	A	A	A	A	A	A	A	G	A	A	G	A	G	A	A	A	A	A	A	A	A	A	A	A	A	A	A	A	A	A	A	A
Kukri_c16758_443	G/T	2B	17389126	+	NA	NA	NA	NA	NA	NA	T	G	G	G	G	T	G	G	G	G	G	G	G	G	T	G	G	T	G	T	G	G	G	G	T	K	T	T	G	G	G	T	G	G	G	T	K	G	K
Excalibur_c31042_178	G/A	2B	17390614	+	NA	NA	NA	NA	NA	NA	A	G	R	G	G	G	G	G	G	G	G	G	G	G	A	G	G	A	G	G	G	G	G	G	G	G	G	G	G	G	G	G	G	G	G	G	R	G	R
Excalibur_c42928_135	T/C	2B	17564495	+	NA	NA	NA	NA	NA	NA	T	N	T	T	N	C	N	N	N	N	T	N	T	N	T	T	N	T	N	C	T	N	N	T	T	T	T	T	N	N	T	T	T	N	N	T	T	N	T
RAC875_c62831_255	G/T	2B	17564757	+	NA	NA	NA	NA	NA	NA	T	G	T	T	G	G	G	G	G	G	G	G	T	G	T	G	G	T	G	G	N	G	G	T	T	N	T	T	G	G	G	T	G	G	G	T	T	G	N
Tdurum_contig44328_448	G/A	2B	17779319	+	NA	NA	NA	NA	NA	NA	G	R	R	R	R	G	R	R	R	R	A	A	N	R	G	A	R	G	R	G	R	R	R	R	G	R	G	G	R	R	R	G	A	R	R	G	G	R	R
GENE-1018_99	G/A	2B	17783378	+	NA	NA	NA	NA	NA	NA	A	G	A	A	G	A	G	G	G	G	G	G	A	G	A	G	G	A	G	A	R	G	G	A	A	A	A	A	G	G	G	A	G	G	G	A	A	G	A
RAC875_c87052_193	T/C	2B	18176415	+	NA	NA	NA	NA	NA	NA	C	T	Y	Y	T	T	T	T	T	T	T	T	Y	T	C	T	T	C	T	T	Y	T	T	T	T	Y	T	C	T	T	T	T	T	T	T	C	T	C	T
wsnp_Ra_c10712_17572884	G/A	2B	18386107	+	NA	NA	NA	NA	NA	NA	A	G	R	R	G	G	G	G	G	G	G	G	R	G	A	G	G	A	G	G	R	G	G	G	G	R	G	A	G	G	G	G	G	G	G	A	G	A	G
IAAV731	A/G	2B	19395392	+	NA	NA	NA	NA	NA	NA	A	A	A	A	A	A	A	A	A	A	G	A	R	G	A	A	G	A	A	A	G	G	G	N	A	R	G	A	G	G	R	G	A	G	G	A	A	A	A
BS00061979_51	T/C	2B	20076965	+	NA	NA	NA	NA	NA	NA	C	T	Y	T	T	T	T	T	T	T	N	T	T	T	C	N	T	C	T	T	T	T	T	T	N	T	N	N	T	T	T	N	N	T	T	T	T	Y	T
RAC875_c63883_76	A/C	2A	13814259	+	NA	NA	NA	NA	NA	NA	A	A	A	A	A	A	A	A	A	A	C	A	A	A	A	C	A	A	A	A	A	A	A	A	C	A	C	C	A	A	A	C	C	A	A	A	A	A	A
BS00109330_51	C/T	2B	24264452	+	NA	NA	NA	NA	NA	NA	C	Y	Y	Y	C	N	C	C	C	C	C	C	Y	T	C	C	Y	Y	C	T	C	T	C	C	C	C	C	C	T	C	C	C	C	C	T	C	C	Y	C
wsnp_Ex_c19371_28311667	T/G	2B	25017649	+	NA	NA	NA	NA	NA	NA	G	T	T	T	T	T	T	T	K	T	G	T	T	T	G	G	T	K	G	T	K	T	T	K	G	G	G	T	T	T	G	G	G	T	T	G	N	T	G
Kukri_c63748_1453	A/G	2B	25021384	+	NA	NA	NA	NA	NA	NA	A	A	A	A	A	A	A	A	A	A	A	A	A	A	A	G	A	A	A	A	R	A	A	N	G	G	G	A	A	A	G	G	G	A	A	G	N	A	G
tplb0058j01_762	G/A	2B	25071954	+	NA	NA	NA	NA	NA	NA	G	G	G	G	G	G	G	G	G	G	G	G	G	G	G	A	G	G	G	G	G	G	G	R	A	R	A	G	G	G	A	A	A	G	G	G	G	G	R
wsnp_Ex_c12250_19568265	A/C	2B	25281805	+	NA	NA	NA	NA	NA	NA	A	A	A	M	A	A	A	A	A	A	A	C	C	C	A	A	A	M	A	A	C	C	C	M	A	A	A	C	C	A	A	A	A	A	C	C	N	C	A
BobWhite_c9843_117	T/C	2B	26101562	+	NA	NA	NA	NA	NA	NA	T	T	T	T	T	C	T	T	T	T	C	T	T	T	T	C	T	T	T	C	T	T	T	Y	C	Y	C	C	T	T	C	C	C	T	T	T	T	T	Y
RFL_Contig1863_250	A/G	2B	26563658	+	NA	NA	NA	NA	NA	NA	A	A	A	A	A	G	A	A	A	A	A	A	A	A	A	A	G	A	A	G	A	A	A	A	A	A	A	A	A	A	A	A	A	A	A	A	A	A	R
BS00065036_51	G/T	2B	26581552	+	NA	NA	NA	NA	NA	NA	G	G	G	G	G	G	G	G	G	G	G	G	G	G	G	G	N	G	G	T	G	G	G	G	G	G	G	G	G	G	G	G	G	G	G	G	G	G	K
Excalibur_c2454_333	T/C	2B	26581895	+	NA	NA	NA	NA	NA	NA	T	T	T	T	T	T	T	T	T	T	T	T	T	T	T	T	T	T	T	C	T	T	T	T	T	T	T	T	T	T	T	T	T	T	T	T	T	T	Y
Tdurum_contig29563_257	G/A	2B	28339730	+	NA	NA	NA	NA	NA	NA	G	G	G	G	G	G	G	G	G	G	G	G	G	G	G	G	A	G	G	G	G	G	G	G	G	G	G	G	G	G	G	G	G	G	G	G	R	G	G
wsnp_Ra_c19083_28215239	G/A	2B	33939929	+	NA	NA	NA	NA	NA	NA	G	R	G	R	G	A	A	A	A	A	G	A	R	G	A	G	G	R	A	G	N	G	A	N	G	R	G	A	G	A	G	G	G	A	G	A	A	R	G
BS00055665_51	T/C	2B	41153149	+	NA	NA	NA	NA	NA	NA	C	Y	T	Y	C	C	C	C	Y	C	C	C	T	T	C	C	T	Y	C	T	T	T	T	Y	T	Y	T	C	T	C	C	T	T	C	T	C	C	T	C
Tdurum_contig42153_5854	T/G	2B	41155040	+	NA	NA	NA	NA	NA	NA	T	G	G	N	G	G	G	G	T	T	T	T	T	G	T	G	N	T	T	G	K	T	T	G	G	G	T	G	T	G	G	T	T	G	T	T	G	T	K
BS00077914_51	T/C	2B	42281520	+	NA	NA	NA	NA	NA	NA	T	T	T	T	T	T	T	T	C	T	T	T	T	T	C	C	C	Y	C	T	T	T	T	T	T	T	T	C	T	C	C	T	T	T	T	C	Y	T	Y
BobWhite_rep_c63363_160	T/C	2B	43615939	+	NA	NA	NA	NA	NA	NA	T	T	T	T	T	T	T	T	C	T	T	T	T	T	C	C	C	Y	C	T	T	T	T	T	T	T	T	C	T	C	C	T	T	T	T	C	T	T	Y
wsnp_JD_c42879_30043973	C/T	2B	43629565	+	NA	NA	NA	NA	NA	NA	C	C	C	C	C	C	C	C	T	C	C	C	C	C	T	T	T	Y	T	C	C	C	C	C	C	C	C	T	C	T	T	C	C	C	C	T	N	C	Y
wsnp_Ex_rep_c93362_82371891	T/C	2A	29877156	+	NA	NA	NA	NA	NA	NA	T	Y	Y	T	T	T	T	T	T	T	T	T	T	T	T	C	T	T	T	C	N	T	T	Y	T	Y	T	T	T	T	C	T	T	C	T	T	T	T	Y
BS00022950_51	G/A	2B	44404903	+	NA	NA	NA	NA	NA	NA	G	G	G	G	G	G	G	G	A	G	G	G	G	G	A	A	A	R	A	G	G	G	G	G	G	G	G	A	G	A	A	G	G	G	G	A	N	G	R
wsnp_JD_c23511_20069005	G/A	2B	44424318	+	NA	NA	NA	NA	NA	NA	A	G	G	G	G	G	G	G	G	G	R	G	G	G	G	G	G	A	G	G	G	G	G	G	G	R	G	G	G	G	G	G	G	G	G	R	G	G	G
wsnp_Ex_c163_321026	T/C	2B	44424645	+	NA	NA	NA	NA	NA	NA	T	T	T	T	T	T	T	T	C	T	T	T	T	T	C	C	C	Y	T	C	Y	T	C	T	T	T	T	T	T	T	C	T	T	T	T	C	T	T	Y
Excalibur_c21220_88	C/T	2B	44921954	+	NA	NA	NA	NA	NA	NA	T	N	C	N	T	T	T	T	C	T	T	T	C	C	C	C	T	C	T	T	Y	C	T	Y	C	Y	C	T	C	T	C	C	C	T	C	C	Y	C	Y
wsnp_Ex_rep_c67543_66165372	T/G	2B	45787116	+	NA	NA	NA	NA	NA	NA	T	K	K	K	T	T	T	G	K	T	T	T	G	T	G	G	T	K	G	T	T	T	T	T	T	K	T	G	G	G	G	T	T	T	T	G	N	K	G
wsnp_Ex_c56027_58308093	C/T	2B	45788613	+	NA	NA	NA	NA	NA	NA	C	Y	C	C	C	C	C	C	T	C	C	C	C	T	T	T	C	Y	C	C	Y	C	C	Y	T	Y	T	C	C	C	T	T	T	C	C	T	Y	C	Y
Kukri_rep_c106290_204	T/C	2A	31086238	+	NA	NA	NA	NA	NA	NA	T	Y	T	T	T	T	T	T	C	T	T	T	T	C	C	C	T	Y	T	T	Y	T	T	Y	C	Y	C	T	T	T	C	C	C	T	T	C	N	T	C
RAC875_c17720_436	T/C	2B	47181315	+	NA	NA	NA	NA	NA	NA	T	N	T	T	T	T	T	T	C	T	T	T	T	C	C	T	C	N	T	T	Y	T	T	N	C	N	C	T	T	T	N	C	C	T	T	C	T	T	N
RAC875_c17720_501	A/G	2B	47181380	+	NA	NA	NA	NA	NA	NA	A	A	A	A	A	A	A	A	A	A	A	A	A	A	A	A	A	A	G	G	N	A	G	A	A	A	A	G	A	G	A	A	A	A	A	A	A	A	A
RAC875_c17720_570	A/G	2B	47181449	+	NA	NA	NA	NA	NA	NA	A	A	R	A	A	A	A	A	A	A	A	A	A	A	A	A	A	A	G	G	R	A	G	A	A	A	A	G	A	G	A	A	A	A	A	A	A	A	A
BS00041585_51	T/G	2B	47426891	+	NA	NA	NA	NA	NA	NA	T	K	K	T	T	T	T	T	K	T	T	T	T	G	G	T	T	K	G	G	G	T	G	K	G	K	G	G	T	G	K	G	G	T	T	T	T	T	K
IAAV2277	T/C	2B	47427172	+	NA	NA	NA	NA	NA	NA	T	Y	Y	T	T	T	T	T	Y	T	T	T	T	C	C	T	T	Y	C	C	C	T	C	Y	C	Y	C	C	T	C	Y	C	C	T	T	T	T	T	Y
IAAV4206	C/T	2B	47430532	+	NA	NA	NA	NA	NA	NA	C	Y	Y	C	C	C	C	C	Y	C	C	C	C	T	T	C	C	Y	T	T	T	C	T	Y	T	Y	T	T	C	C	Y	T	T	C	C	C	C	C	Y
RAC875_c23425_208	C/T	2B	47839475	+	NA	NA	NA	NA	NA	NA	C	C	N	C	C	C	C	C	C	C	C	C	C	C	C	C	C	C	T	T	C	C	T	C	C	C	C	T	C	T	C	C	C	C	C	C	C	C	C
CAP12_c3807_144	C/T	2B	51228956	+	NA	NA	NA	NA	NA	NA	C	C	C	C	C	C	C	C	Y	C	C	C	C	C	T	C	C	Y	C	C	C	C	C	C	C	C	C	C	C	C	C	C	C	C	C	C	C	C	C
IAAV3165	G/A	2B	52670246	+	NA	NA	NA	NA	NA	NA	G	G	R	G	G	G	G	G	R	G	G	G	G	G	A	G	A	R	A	A	N	G	A	G	G	G	G	A	G	A	G	G	G	G	G	G	G	G	G
IAAV3167	A/G	2B	52670246	+	NA	NA	NA	NA	NA	NA	A	A	R	A	A	A	A	A	A	A	G	G	R	A	A	A	A	A	A	A	R	A	G	A	A	R	A	A	G	A	A	A	A	A	A	A	A	G	R
wsnp_Ra_c407_862316	C/T	2B	53464864	+	NA	NA	NA	NA	NA	NA	C	Y	N	N	C	C	C	C	T	C	C	C	T	C	T	T	T	N	T	T	N	C	T	C	C	C	C	T	T	T	N	C	C	C	C	T	Y	T	Y
wsnp_Ex_c2033_3814035	T/C	2A	36631917	+	NA	NA	NA	NA	NA	NA	T	T	Y	T	T	T	T	T	T	T	T	T	T	T	T	T	T	T	T	T	T	T	T	T	T	T	T	T	T	T	T	T	T	T	T	T	T	T	T
Kukri_c5497_312	A/G	2A	38914240	+	NA	NA	NA	NA	NA	NA	A	A	A	A	A	A	A	A	R	A	A	A	A	G	G	A	G	R	A	A	A	A	A	R	G	R	G	G	A	A	R	G	G	A	A	A	A	A	A
Ra_c58279_684	G/A	2A	41232496	+	NA	NA	NA	NA	NA	NA	A	R	R	A	A	A	G	A	A	G	G	A	G	G	G	A	G	G	A	A	N	A	A	R	G	G	G	A	R	A	R	G	G	G	A	G	R	G	A
Ra_c58279_702	T/C	2A	41232514	+	NA	NA	NA	NA	NA	NA	C	Y	Y	C	C	C	T	C	C	T	T	C	T	T	T	C	T	T	C	C	Y	C	C	Y	T	T	T	C	T	C	Y	T	T	T	C	T	T	T	C
RAC875_c26469_480	C/T	2B	65100821	+	NA	NA	NA	NA	NA	NA	C	Y	Y	N	C	T	C	C	T	C	T	C	N	C	C	T	C	C	C	T	N	C	T	C	C	C	C	C	T	C	N	C	C	C	C	C	Y	T	Y
RAC875_c61801_299	T/G	2B	65106946	+	NA	NA	NA	NA	NA	NA	T	K	T	K	T	T	T	T	K	T	G	T	K	T	T	G	T	T	T	T	K	T	G	T	T	T	T	T	G	T	K	T	T	T	T	T	K	G	K
BobWhite_c47608_273	G/A	2B	65317142	+	NA	NA	NA	NA	NA	NA	G	R	G	R	G	G	G	G	R	G	A	G	A	G	G	G	G	G	G	G	N	G	A	G	G	G	G	G	A	G	R	G	G	G	G	G	N	A	G
RAC875_c34516_316	T/C	2B	65375459	+	NA	NA	NA	NA	NA	NA	T	Y	Y	Y	T	C	T	T	Y	T	C	T	Y	T	T	T	T	T	T	C	Y	T	C	T	T	T	T	T	C	T	Y	T	T	T	T	T	N	C	T
BobWhite_c31129_60	T/C	2B	68201551	+	NA	NA	NA	NA	NA	NA	C	N	N	N	C	T	C	C	N	C	T	C	N	T	C	T	C	C	C	T	T	C	T	Y	C	N	T	C	T	T	T	T	T	C	C	T	C	T	N
wsnp_Ku_c13043_20902807	C/T	2B	68220197	+	NA	NA	NA	NA	NA	NA	T	C	C	C	C	N	C	C	Y	C	C	C	C	C	C	C	C	C	C	C	C	C	C	C	C	C	C	C	C	C	C	C	C	C	C	C	C	C	C
Kukri_rep_c107572_121	G/A	2B	68365305	+	NA	NA	NA	NA	NA	NA	G	R	G	R	G	G	G	G	G	G	A	G	R	A	G	A	A	G	G	G	R	G	A	R	G	R	A	G	A	G	A	A	A	G	G	A	R	A	R
Tdurum_contig45255_3473	T/C	2B	69410709	+	NA	NA	NA	NA	NA	NA	T	T	T	T	T	T	T	T	C	T	T	T	T	C	T	C	C	T	T	T	T	T	T	N	T	N	C	T	T	C	N	C	C	T	T	T	T	T	N
Kukri_c12368_82	C/A	2A	47910840	+	NA	NA	NA	NA	NA	NA	C	C	C	C	C	C	C	C	A	C	C	C	C	A	C	A	A	C	C	C	C	C	C	M	C	M	A	C	C	A	M	A	A	C	C	C	C	C	M
wsnp_Ex_c7291_12517871	G/A	2B	72580210	+	NA	NA	NA	NA	NA	NA	G	G	G	G	G	A	G	G	G	G	R	G	R	G	G	G	G	G	G	G	G	G	G	G	G	G	G	G	R	G	G	G	G	G	G	G	G	A	G
BS00010055_51	A/G	2B	72610501	+	NA	NA	NA	NA	NA	NA	A	A	R	R	A	G	A	A	A	A	A	A	A	A	A	A	A	A	A	G	A	A	A	A	A	A	A	A	A	A	A	A	A	A	A	A	A	A	A
wsnp_JD_c3732_4781170	T/G	2B	75606606	+	NA	NA	NA	NA	NA	NA	T	T	T	T	T	T	T	T	N	T	T	T	T	T	T	T	T	T	T	T	T	T	T	T	T	T	T	T	T	G	T	T	T	T	T	T	T	T	T
wsnp_Ku_c3102_5810751	T/C	2B	75608076	+	NA	NA	NA	NA	NA	NA	C	T	C	Y	C	C	C	C	N	T	T	C	Y	T	C	T	C	C	C	C	C	T	C	T	T	T	T	C	C	C	T	T	C	T	T	T	Y	C	N
wsnp_Ku_c31_62657	C/T	2B	75608076	+	NA	NA	NA	NA	NA	NA	C	C	C	C	C	C	C	C	Y	C	C	C	C	C	C	C	C	C	C	C	C	C	C	C	C	C	C	C	C	T	C	C	C	C	C	C	C	C	C
Excalibur_c7136_1260	T/C	2A	51646271	+	NA	NA	NA	NA	NA	NA	T	T	T	T	T	T	T	T	Y	T	T	T	T	T	T	T	T	T	T	T	T	T	T	T	T	T	T	T	T	T	T	T	T	T	T	T	T	T	T
BS00022422_51	T/C	2B	89491605	+	NA	NA	NA	NA	NA	NA	T	T	Y	Y	Y	C	Y	T	T	T	T	T	T	T	T	T	T	T	T	C	T	T	T	T	T	T	T	T	T	Y	T	T	T	T	T	T	T	T	T
Excalibur_rep_c68899_1400	A/G	2B	91836538	+	NA	NA	NA	NA	NA	NA	A	A	R	N	A	G	A	A	R	A	A	A	A	A	A	A	A	A	A	G	A	A	A	A	A	A	A	A	A	A	A	A	A	A	A	A	A	A	A
IACX6223	C/T	2B	93409707	+	NA	NA	NA	NA	NA	NA	C	C	Y	Y	C	T	C	C	Y	C	C	C	C	C	C	C	C	C	C	T	C	C	C	C	C	C	C	C	C	C	C	C	C	C	C	C	C	C	C
BS00023221_51	A/G	2B	94199616	+	NA	NA	NA	NA	NA	NA	A	A	R	R	A	G	A	A	R	A	A	A	A	A	A	A	A	A	A	G	A	A	A	A	A	A	A	A	A	A	A	A	A	A	A	A	A	A	A
Kukri_c3688_407	G/T	2B	95761909	+	NA	NA	NA	NA	NA	NA	T	G	G	G	G	T	K	G	T	G	G	T	G	G	G	G	G	G	G	N	T	G	K	G	G	G	G	T	G	G	G	G	G	G	G	G	G	G	K
BS00067337_51	C/T	2B	97188852	+	NA	NA	NA	NA	NA	NA	C	C	Y	Y	C	T	C	C	Y	C	C	C	C	C	C	C	C	C	C	T	C	C	C	C	C	C	C	C	C	C	C	C	C	C	C	C	C	C	C
Tdurum_contig30989_79	A/G	2B	97189764	+	NA	NA	NA	NA	NA	NA	A	A	R	N	A	G	A	A	R	A	A	A	A	A	A	A	A	A	A	G	A	A	A	A	A	A	A	A	A	A	A	A	A	A	A	A	A	A	A
Excalibur_c12135_100	C/T	2A	63137251	+	NA	NA	NA	NA	NA	NA	C	C	Y	Y	C	T	C	C	Y	C	C	C	C	C	C	C	C	C	C	T	C	C	C	C	C	C	C	C	C	C	C	C	C	C	C	C	C	C	C
wsnp_Ku_rep_c105822_91859983	G/A	2B	97949851	+	NA	NA	NA	NA	NA	NA	A	N	G	G	G	A	G	G	G	G	G	A	N	A	G	A	A	G	N	G	R	A	G	R	G	N	G	A	G	G	A	R	A	G	A	G	R	G	A
Tdurum_contig59780_988	C/A	2B	98365707	+	NA	NA	NA	NA	NA	NA	C	C	M	M	C	A	C	A	C	C	C	C	C	C	C	C	C	C	C	A	C	C	C	C	C	C	C	C	C	C	C	C	C	C	C	C	C	C	C
BS00043099_51	C/A	2B	99756460	+	NA	NA	NA	NA	NA	NA	C	C	M	M	C	A	C	A	C	C	C	C	C	C	C	C	C	C	C	A	C	C	C	C	C	C	C	C	C	C	C	C	C	C	C	C	C	C	C
wsnp_JD_c12687_12877994	T/C	2B	99759578	+	NA	NA	NA	NA	NA	NA	T	T	Y	Y	T	C	T	C	T	T	T	T	T	T	T	T	T	T	T	C	T	T	T	T	T	T	T	T	T	T	T	T	T	T	T	T	T	T	T
tplb0045o20_699	G/A	2B	99760383	+	NA	NA	NA	NA	NA	NA	G	G	R	R	G	A	G	A	G	G	G	G	G	G	G	G	G	G	G	A	G	G	G	G	G	G	G	G	G	G	G	G	G	G	G	G	G	G	G
BS00038217_51	C/T	2B	99961034	+	NA	NA	NA	NA	NA	NA	C	C	Y	Y	C	T	C	T	C	C	C	C	C	C	C	C	C	C	C	T	C	C	C	C	C	C	C	C	C	C	C	C	C	C	C	C	C	C	C
BS00038218_51	T/C	2B	99961038	+	NA	NA	NA	NA	NA	NA	T	T	Y	Y	T	C	T	C	T	T	T	T	T	T	T	T	T	T	T	C	T	T	T	T	T	T	T	T	T	T	T	T	T	T	T	T	T	T	T
Excalibur_c43482_141	G/A	2B	100088801	+	NA	NA	NA	NA	NA	NA	G	G	G	G	G	A	G	A	G	G	G	G	G	G	G	G	G	G	G	A	G	G	G	G	G	G	G	G	G	G	G	G	G	G	G	G	G	G	G
Tdurum_contig1653_190	T/C	2B	100095094	+	NA	NA	NA	NA	NA	NA	T	T	Y	Y	T	C	T	C	T	T	T	T	T	T	T	T	T	T	T	C	T	T	T	T	T	T	T	T	T	T	T	T	T	T	T	T	T	T	T
wsnp_Ex_c5239_9272511	G/A	2B	102977449	+	NA	NA	NA	NA	NA	NA	G	G	R	R	G	A	G	A	G	G	G	G	G	G	G	G	G	G	G	A	G	G	G	G	G	G	G	G	G	G	G	G	G	G	G	G	G	G	G
Excalibur_c25430_183	C/T	2B	104063795	+	NA	NA	NA	NA	NA	NA	C	C	Y	Y	C	T	C	T	C	C	C	C	C	C	C	C	C	C	C	T	C	C	C	C	C	C	C	C	C	C	C	C	C	C	C	C	C	C	C
BS00079213_51	C/T	2B	104237363	+	NA	NA	NA	NA	NA	NA	C	C	Y	Y	C	T	C	T	C	C	C	C	C	C	C	C	C	C	C	T	C	C	C	C	C	C	C	C	C	C	C	C	C	C	C	C	C	C	C
BS00010514_51	T/C	2B	104579510	+	NA	NA	NA	NA	NA	NA	T	T	T	T	T	T	T	T	N	T	T	T	T	T	T	T	T	T	T	T	T	T	T	T	T	T	T	T	T	T	T	T	T	T	T	T	C	C	T
BS00103461_51	A/G	2B	104580498	+	NA	NA	NA	NA	NA	NA	A	A	R	R	A	G	A	G	A	A	A	A	A	A	A	A	A	A	A	G	A	A	A	A	A	A	A	A	A	A	A	A	A	A	A	A	A	A	A
IAAV691	T/C	2B	107380058	+	NA	NA	NA	NA	NA	NA	T	T	T	T	T	T	T	T	Y	T	T	T	T	T	T	T	T	T	T	T	T	T	T	T	T	T	T	T	T	T	T	T	T	T	T	T	N	C	T
RAC875_c42206_305	G/A	1B	347575729	+	NA	NA	NA	NA	NA	NA	G	R	G	G	A	G	R	G	G	A	G	G	G	G	G	G	G	G	G	G	G	G	G	R	G	R	G	A	G	G	R	G	A	A	G	G	A	A	G
wsnp_JG_c609_370792	G/A	2B	108903878	+	NA	NA	NA	NA	NA	NA	G	G	R	R	G	G	G	A	G	G	G	G	G	A	A	G	G	R	G	G	G	G	G	G	G	G	A	G	G	G	G	A	A	G	G	G	G	G	G
Excalibur_c6660_746	C/T	2A	691218386	+	NA	NA	NA	NA	NA	NA	C	Y	T	C	T	T	T	T	T	T	Y	T	Y	C	C	C	C	Y	C	T	C	C	C	C	T	Y	C	C	C	T	C	C	C	C	C	C	T	C	C
Jagger_c6543_220	T/C	2B	114647479	+	NA	NA	NA	NA	NA	NA	T	T	Y	T	C	T	C	T	T	C	C	C	N	T	C	T	C	T	T	T	Y	T	C	T	T	T	T	C	T	C	T	T	T	T	T	T	T	T	Y
RAC875_c58656_89	C/T	2B	116323242	+	NA	NA	NA	NA	NA	NA	T	C	C	C	C	C	C	Y	C	Y	C	C	C	T	C	C	C	C	C	C	C	C	C	C	C	C	C	C	C	C	C	C	T	C	C	C	C	C	C
Kukri_c24586_923	T/G	2B	116324230	+	NA	NA	NA	NA	NA	NA	T	T	N	K	T	T	T	T	K	T	T	T	T	T	T	T	T	T	T	T	T	T	T	T	T	T	T	T	T	T	T	T	T	T	T	T	T	T	T
BS00063748_51	C/T	2A	76344907	+	NA	NA	NA	NA	NA	NA	C	C	C	C	C	C	C	C	Y	C	C	C	Y	C	C	C	C	C	Y	C	Y	C	C	C	C	C	C	T	C	C	C	C	C	C	C	T	T	T	C
TA014111-0612	T/C	2B	122265952	+	NA	NA	NA	NA	NA	NA	C	T	C	C	C	T	T	C	C	C	T	T	N	T	C	T	T	N	T	T	T	C	C	C	T	C	C	C	T	C	T	C	T	T	C	T	T	T	C
TA014363-0524	C/T	2B	122265952	+	NA	NA	NA	NA	NA	NA	C	Y	Y	T	C	C	T	C	T	T	T	T	Y	C	T	C	C	T	C	C	C	C	C	C	C	Y	C	C	C	C	C	C	T	C	C	C	C	C	C
BobWhite_c6166_319	C/T	2B	129046508	+	NA	NA	NA	NA	NA	NA	C	C	C	C	C	T	C	C	T	C	C	C	C	C	C	C	C	C	C	T	C	C	C	C	C	C	C	C	C	C	C	C	C	C	C	T	C	C	T
wsnp_Ex_c7738_13195349	C/T	2B	129662454	+	NA	NA	NA	NA	NA	NA	C	C	Y	Y	C	T	C	C	Y	C	C	C	C	C	C	C	C	C	C	T	C	C	C	C	C	C	C	C	C	C	C	C	C	C	C	T	C	C	Y
BS00065030_51	A/G	2B	130137683	+	NA	NA	NA	NA	NA	NA	A	R	R	A	A	A	A	G	A	A	A	A	N	G	A	G	A	A	A	A	R	G	A	A	A	R	A	A	G	A	G	A	A	A	G	A	R	G	R
RFL_Contig1633_304	A/G	2B	130342853	+	NA	NA	NA	NA	NA	NA	A	A	R	R	A	G	A	A	R	A	A	A	A	A	A	A	A	A	A	G	A	A	A	A	A	A	A	A	A	A	A	A	A	A	A	G	A	A	R
Kukri_rep_c103845_165	A/C	2B	131575297	+	NA	NA	NA	NA	NA	NA	A	A	A	A	A	A	A	A	A	A	A	A	A	A	A	A	A	A	A	A	A	A	A	A	A	A	A	A	A	A	A	A	A	A	A	C	A	A	A
BS00022657_51	G/A	2B	132340583	+	NA	NA	NA	NA	NA	NA	G	G	R	R	G	A	G	G	R	G	G	G	G	G	G	G	G	G	G	A	G	G	G	G	G	G	G	G	G	G	G	G	G	G	G	A	G	G	R
Ku_c23446_2209	A/G	2B	133009054	+	NA	NA	NA	NA	NA	NA	A	A	R	R	A	G	A	A	R	A	A	A	A	A	A	A	A	A	A	G	A	A	A	A	A	A	A	A	A	A	A	A	A	A	A	G	A	A	R
Tdurum_contig83066_276	G/T	2B	133689843	+	NA	NA	NA	NA	NA	NA	G	G	K	K	G	T	G	G	K	G	G	G	G	G	G	G	G	G	G	T	G	G	G	G	G	G	G	G	G	G	G	G	G	G	G	T	G	G	K
RAC875_c79857_301	T/C	2B	135007923	+	NA	NA	NA	NA	NA	NA	T	T	T	T	T	C	T	T	Y	T	T	T	T	T	T	T	T	T	T	C	T	T	T	T	T	T	T	T	T	T	T	T	T	T	T	C	T	T	Y
Kukri_c32046_493	T/C	2B	136337560	+	NA	NA	NA	NA	NA	NA	C	C	Y	N	C	T	T	T	T	C	T	C	T	C	T	T	C	T	C	T	C	T	Y	Y	C	Y	C	C	N	C	T	N	T	C	T	T	C	T	T
Jagger_c4412_265	A/C	2B	136430532	+	NA	NA	NA	NA	NA	NA	A	A	N	M	A	A	A	A	C	A	A	A	A	A	A	A	A	A	A	A	A	A	A	A	A	A	A	A	A	A	A	A	A	A	A	C	A	A	C
Tdurum_contig98206_211	G/A	2B	136430718	+	NA	NA	NA	NA	NA	NA	G	G	R	R	G	G	G	G	R	G	G	G	G	G	G	G	G	G	G	G	G	G	G	G	G	G	G	G	G	G	G	G	G	G	G	A	G	G	R
BS00059315_51	T/G	2B	138536851	+	NA	NA	NA	NA	NA	NA	T	T	K	K	T	T	T	T	K	T	T	T	T	T	T	T	T	T	T	T	T	T	T	T	T	T	T	T	T	T	T	T	T	T	T	G	T	T	K
Excalibur_c15031_73	T/C	2B	139068387	+	NA	NA	NA	NA	NA	NA	T	T	C	N	T	T	T	T	N	T	T	T	T	T	T	T	T	T	T	T	T	T	T	T	T	T	T	T	T	T	T	T	T	T	T	C	T	T	C
wsnp_Ex_rep_c67264_65795361	C/T	2B	139816293	+	NA	NA	NA	NA	NA	NA	C	T	Y	T	T	C	T	T	T	T	T	C	T	T	C	T	T	Y	C	C	Y	T	T	C	C	C	C	C	T	T	T	C	T	C	T	C	T	T	Y
BS00022417_51	G/A	2B	142446162	+	NA	NA	NA	NA	NA	NA	G	G	R	R	G	G	G	G	R	G	G	G	G	G	G	G	G	G	G	G	G	G	G	G	G	G	G	G	G	G	G	G	G	G	G	A	G	G	R
wsnp_BF202681B_Ta_2_2	C/A	2B	146636885	+	NA	NA	NA	NA	NA	NA	C	C	M	M	C	C	C	C	C	C	C	C	C	A	A	C	C	M	C	C	C	C	C	C	C	C	C	C	C	C	C	C	A	C	C	C	C	C	C
Kukri_c9387_112	T/G	2B	146717882	+	NA	NA	NA	NA	NA	NA	T	T	K	K	T	T	T	T	T	T	T	T	T	G	G	T	T	K	T	T	T	T	T	T	T	T	T	T	T	T	T	T	G	T	T	T	T	T	T
Ra_c2110_1660	G/A	2B	146732926	+	NA	NA	NA	NA	NA	NA	G	G	R	R	G	G	G	G	G	G	G	G	G	A	A	G	G	R	G	G	G	G	G	G	G	G	G	G	G	G	G	G	A	G	G	G	G	G	G
RAC875_c2110_117	C/T	2B	146736170	+	NA	NA	NA	NA	NA	NA	C	C	C	C	C	C	C	C	C	C	C	C	C	T	T	C	C	Y	C	C	C	C	C	C	C	C	C	C	C	C	C	C	T	C	C	C	C	C	C
Tdurum_contig10994_617	A/G	2B	150607800	+	NA	NA	NA	NA	NA	NA	A	A	R	R	A	G	A	A	A	A	A	A	A	A	A	A	A	A	A	G	A	A	A	A	A	A	A	A	A	A	A	A	A	A	A	A	A	A	A
wsnp_Ex_c13351_21042379	A/G	2B	150707667	+	NA	NA	NA	NA	NA	NA	A	A	R	R	A	A	A	A	A	A	A	A	G	G	G	A	G	R	A	A	R	G	G	R	A	A	G	A	G	A	A	G	G	A	G	G	A	G	A
IAAV4434	G/A	2B	151643368	+	NA	NA	NA	NA	NA	NA	G	G	R	N	G	G	G	G	G	G	G	G	A	A	A	G	A	N	G	G	N	A	A	R	G	G	A	G	A	G	G	A	A	G	A	A	G	A	G
IAAV4435	G/A	2B	151643368	+	NA	NA	NA	NA	NA	NA	G	A	G	R	A	G	G	G	R	G	G	A	R	A	G	A	A	G	G	G	R	G	A	G	G	G	G	G	A	G	A	G	G	G	G	A	G	A	R
Excalibur_c59337_101	T/C	2B	152158175	+	NA	NA	NA	NA	NA	NA	T	T	C	Y	T	T	T	C	Y	T	C	T	Y	T	T	T	T	Y	T	C	Y	C	C	Y	T	C	T	T	C	C	T	T	T	C	C	T	T	T	T
Tdurum_contig71387_65	C/A	2B	152175215	+	NA	NA	NA	NA	NA	NA	C	C	N	N	C	C	C	C	C	C	C	C	A	A	A	C	A	N	C	C	M	A	A	N	C	C	A	C	A	C	C	A	A	C	A	A	C	A	C
BobWhite_c662_148	G/A	2B	152569030	+	NA	NA	NA	NA	NA	NA	G	G	R	N	G	A	G	G	G	G	G	G	G	G	G	G	G	G	G	A	G	G	G	G	G	G	G	G	G	G	G	G	G	G	G	G	G	G	G
Tdurum_contig18197_86	C/T	2B	152712490	+	NA	NA	NA	NA	NA	NA	C	C	Y	Y	C	T	C	C	C	C	C	C	C	C	C	C	C	C	C	N	C	C	C	C	C	C	C	C	C	C	C	C	C	C	C	C	C	C	C
wsnp_Ku_c13905_22034406	G/A	2B	153223658	+	NA	NA	NA	NA	NA	NA	G	G	R	R	G	G	G	G	G	G	G	G	A	A	A	G	A	R	G	G	R	A	A	R	G	G	A	G	A	G	G	A	A	G	A	A	G	A	G
RFL_Contig189_894	G/A	2B	153612632	+	NA	NA	NA	NA	NA	NA	A	A	G	G	A	G	A	A	A	A	A	A	G	G	G	A	G	R	A	G	R	G	G	R	A	A	G	A	G	A	A	G	G	A	G	G	A	G	A
wsnp_Ra_c16822_25566950	C/A	2B	153762019	+	NA	NA	NA	NA	NA	NA	C	C	M	M	C	C	C	C	C	C	C	C	A	A	A	C	A	M	C	C	M	A	A	M	C	C	A	C	A	C	C	A	A	C	A	A	C	A	C
RAC875_c47353_350	T/C	2B	153859827	+	NA	NA	NA	NA	NA	NA	T	T	Y	Y	T	T	T	T	T	T	T	T	C	C	C	T	C	Y	T	T	Y	C	C	Y	T	T	C	T	C	T	T	C	C	T	C	C	T	C	T
RAC875_c1226_652	G/A	2B	157693534	+	NA	NA	NA	NA	NA	NA	G	G	G	R	G	A	G	G	N	G	G	G	G	A	A	G	G	A	G	A	G	G	G	G	G	G	G	G	G	G	G	G	A	G	G	G	G	G	N
Ra_c4397_542	A/C	2B	157694597	+	NA	NA	NA	NA	NA	NA	A	A	A	N	A	A	A	C	N	A	A	A	A	C	C	A	A	C	A	A	A	A	A	A	A	A	A	A	A	A	A	A	C	A	A	A	A	A	N
Excalibur_c9248_771	T/G	2B	158618802	+	NA	NA	NA	NA	NA	NA	T	T	K	N	T	T	T	T	N	T	T	T	G	T	T	T	T	T	T	T	N	G	G	N	T	T	G	T	G	T	T	G	T	T	G	T	T	G	N
wsnp_Ex_c9248_15372536	C/T	2B	158618830	+	NA	NA	NA	NA	NA	NA	C	C	Y	C	C	C	C	C	C	C	C	C	C	T	T	C	C	Y	C	C	C	C	C	C	C	C	C	C	C	C	C	C	T	C	C	C	C	C	C
wsnp_Ex_c45094_50985067	A/G	2B	158643685	+	NA	NA	NA	NA	NA	NA	A	A	R	A	A	A	A	A	A	A	A	A	A	G	G	A	A	R	A	A	A	A	A	A	A	A	A	A	A	A	A	A	G	A	A	A	A	A	A
Excalibur_c45094_602	C/T	2B	158643706	+	NA	NA	NA	NA	NA	NA	C	C	T	Y	C	C	C	C	Y	C	C	C	N	T	T	C	C	Y	C	C	Y	T	N	Y	C	C	N	C	N	C	C	T	T	C	T	C	C	N	Y
wsnp_Ex_c14595_22634031	T/C	2B	158644755	+	NA	NA	NA	NA	NA	NA	T	T	Y	Y	T	T	T	T	Y	T	T	T	C	T	T	T	T	T	T	T	N	C	C	Y	T	T	C	T	C	T	T	C	T	T	C	T	T	C	Y
wsnp_Ex_c22018_31193171	G/A	2B	164088549	+	NA	NA	NA	NA	NA	NA	G	G	R	R	G	A	G	G	G	G	G	G	G	A	A	G	G	R	G	A	G	G	G	G	G	G	G	G	G	A	G	G	A	G	G	G	G	G	G
wsnp_Ex_c3044_5620102	G/A	2B	166472340	+	NA	NA	NA	NA	NA	NA	G	G	R	G	G	A	G	G	G	G	G	G	G	A	A	G	G	R	G	A	G	G	G	G	G	G	G	G	G	A	G	G	A	G	G	G	G	G	G
wsnp_Ex_c30473_39386277	T/C	2B	166472340	+	NA	NA	NA	NA	NA	NA	T	T	N	T	T	T	T	T	T	T	T	T	T	T	T	T	T	T	T	T	N	T	T	N	T	T	T	T	T	T	T	T	T	T	T	C	T	T	T
RAC875_c32503_134	G/A	2B	167469290	+	NA	NA	NA	NA	NA	NA	G	G	R	R	G	G	G	A	G	G	G	G	G	A	A	G	G	R	G	G	G	G	G	G	G	G	G	G	G	G	G	G	A	G	G	G	G	G	G
BobWhite_c34996_280	C/T	2B	175636914	+	NA	NA	NA	NA	NA	NA	C	Y	Y	T	C	C	C	T	T	T	C	C	C	C	C	T	T	C	C	T	C	C	C	C	C	C	C	C	C	C	T	C	T	T	C	T	N	T	Y
RAC875_c50245_120	A/G	2A	127208654	+	NA	NA	NA	NA	NA	NA	A	A	R	R	A	A	A	G	A	A	A	A	A	G	A	A	A	A	A	A	A	A	A	A	A	A	A	A	A	A	A	A	G	A	A	A	A	A	A
wsnp_JD_c4699_5834958	G/A	2B	176705926	+	NA	NA	NA	NA	NA	NA	G	G	R	R	G	G	G	A	G	G	G	G	G	A	G	G	G	G	G	G	G	G	G	G	G	G	G	G	G	G	G	G	A	G	G	G	G	G	G
wsnp_Ex_c25573_34834321	G/A	2B	189603883	+	NA	NA	NA	NA	NA	NA	G	G	G	G	G	G	G	G	R	G	G	G	G	G	A	G	G	A	A	G	N	G	G	G	G	R	G	G	G	G	G	G	G	G	G	A	G	G	G
wsnp_Ku_c2725_5163091	A/G	2B	189617031	+	NA	NA	NA	NA	NA	NA	A	A	G	G	A	A	A	G	A	A	A	A	A	A	A	A	A	G	A	A	R	A	A	A	A	A	A	G	A	A	A	A	A	A	A	A	A	A	A
RAC875_c8045_231	T/C	2B	199763022	+	NA	NA	NA	NA	NA	NA	T	Y	Y	Y	T	T	C	C	Y	T	T	T	T	T	T	T	T	Y	T	T	T	T	T	T	T	T	T	C	T	T	T	T	T	T	T	T	T	T	Y
RFL_Contig5290_1493	A/C	2B	200385432	+	NA	NA	NA	NA	NA	NA	A	M	M	M	A	A	C	C	M	A	A	A	A	A	A	A	A	M	A	A	M	A	A	A	A	A	A	C	A	A	A	A	A	A	A	A	A	A	M
BS00066119_51	C/T	2B	202744031	+	NA	NA	NA	NA	NA	NA	T	C	C	N	T	C	T	T	N	T	Y	T	C	T	C	C	T	N	T	C	C	C	C	Y	C	T	C	T	C	C	C	C	C	T	C	C	C	C	Y
wsnp_Ex_c7003_12065828	A/G	2B	210259411	+	NA	NA	NA	NA	NA	NA	A	A	A	A	A	G	A	A	A	A	A	A	A	A	A	A	A	A	A	G	R	A	G	A	A	A	A	A	A	G	A	A	A	A	A	G	A	A	A
BS00078506_51	C/T	2B	210842736	+	NA	NA	NA	NA	NA	NA	T	Y	Y	Y	T	T	T	T	Y	T	Y	T	Y	C	C	C	T	Y	T	T	T	C	T	Y	C	T	C	T	C	T	C	C	C	T	C	T	C	C	Y
BobWhite_c892_73	T/C	2B	211535264	+	NA	NA	NA	NA	NA	NA	C	Y	Y	T	C	C	C	T	Y	C	Y	C	Y	T	T	T	C	Y	C	C	C	T	C	Y	T	C	T	C	T	C	T	T	T	C	T	C	T	T	Y
TA005606-1282	G/A	2B	212297693	+	NA	NA	NA	NA	NA	NA	G	R	R	R	G	G	G	G	R	G	R	G	R	A	A	A	G	R	G	G	G	A	G	R	A	G	A	G	A	G	A	A	A	G	A	G	A	A	R
wsnp_Ex_c18733_27607958	T/C	2B	212577783	+	NA	NA	NA	NA	NA	NA	T	Y	Y	T	C	T	Y	T	Y	C	T	C	T	T	T	T	T	T	C	T	C	T	C	T	T	Y	T	C	T	T	T	T	C	T	T	T	N	C	T
wsnp_Ex_c1873_3531947	C/T	2B	212577783	+	NA	NA	NA	NA	NA	NA	C	Y	Y	Y	C	T	T	T	Y	C	C	C	C	C	C	C	C	Y	C	T	T	C	T	C	C	C	C	T	C	T	C	C	C	C	C	T	C	C	Y
Ra_c6700_406	A/G	2A	167953042	+	NA	NA	NA	NA	NA	NA	A	R	N	A	A	G	G	A	R	A	A	A	A	A	A	A	A	R	A	G	G	A	G	A	A	A	A	G	A	G	A	A	A	A	A	G	A	A	R
wsnp_Ex_c22423_31615798	A/C	2B	215593552	+	NA	NA	NA	NA	NA	NA	A	M	M	M	A	C	C	C	M	A	A	A	A	A	A	A	A	M	A	C	C	A	C	A	A	A	A	C	A	C	A	A	A	A	A	C	A	A	M
BobWhite_c5852_103	T/G	2B	234636744	+	NA	NA	NA	NA	NA	NA	T	K	K	T	T	T	G	T	K	T	T	T	T	T	T	T	T	K	T	T	K	T	T	T	T	T	T	G	T	T	T	T	T	T	T	T	T	T	K
Excalibur_c20647_643	A/G	2B	242825084	+	NA	NA	NA	NA	NA	NA	G	A	A	R	G	N	A	G	R	G	R	G	R	A	G	A	G	R	G	N	R	A	G	R	A	G	A	A	A	G	A	A	G	G	A	A	A	A	A
BS00066499_51	T/C	2A	610987455	+	NA	NA	NA	NA	NA	NA	C	T	T	T	T	T	T	T	C	T	C	C	T	C	C	T	C	C	C	T	T	T	T	C	C	C	C	C	T	T	T	C	C	C	T	T	C	T	C
RAC875_c63545_85	T/C	2B	244572447	+	NA	NA	NA	NA	NA	NA	C	T	Y	Y	C	C	T	C	Y	C	Y	C	Y	T	C	T	C	Y	C	C	N	T	C	Y	T	C	T	T	T	C	T	T	C	C	T	T	T	T	T
BS00075410_51	C/A	2B	245129214	+	NA	NA	NA	NA	NA	NA	A	C	C	M	A	A	C	A	M	A	M	A	M	C	A	C	A	M	A	A	M	C	A	M	C	A	C	C	C	A	C	C	A	A	C	C	C	C	C
GENE-0968_155	C/T	2B	245687134	+	NA	NA	NA	NA	NA	NA	T	C	C	Y	T	T	C	T	Y	T	Y	T	Y	C	T	C	T	Y	T	T	Y	C	T	Y	C	T	C	C	C	T	C	C	T	T	C	C	C	C	C
Excalibur_c58410_519	A/G	2B	245888119	+	NA	NA	NA	NA	NA	NA	A	A	R	G	A	N	A	G	R	A	A	G	R	A	A	G	G	A	A	R	R	A	A	A	A	G	A	G	A	A	G	A	G	G	A	G	N	R	R
Excalibur_c584_726	T/C	2B	245888119	+	NA	NA	NA	NA	NA	NA	C	T	T	Y	C	C	T	C	Y	C	Y	C	Y	T	C	T	C	Y	C	C	C	T	C	Y	T	C	T	T	T	C	T	T	C	C	T	T	T	T	T
TA001505-1171	T/C	2B	247934067	+	NA	NA	NA	NA	NA	NA	T	Y	Y	T	T	T	C	T	Y	T	T	T	T	T	T	T	T	Y	T	T	Y	T	T	T	T	T	T	C	T	T	T	T	T	T	T	T	T	T	Y
wsnp_Ex_c10644_17356566	G/T	2B	260639338	+	NA	NA	NA	NA	NA	NA	G	G	G	G	G	G	G	G	K	G	G	G	G	G	G	G	T	G	G	G	G	G	G	G	G	G	G	G	G	G	G	G	T	G	G	T	G	G	G
wsnp_Ex_c10657_17376086	C/T	2B	260639338	+	NA	NA	NA	NA	NA	NA	C	C	C	C	C	C	C	C	C	C	C	T	Y	C	C	C	C	C	C	C	C	C	C	C	C	Y	C	T	C	C	C	C	C	C	C	C	C	C	C
Excalibur_c44731_1000	T/C	2B	265435176	+	NA	NA	NA	NA	NA	NA	T	C	T	T	C	T	C	T	T	C	T	T	T	T	T	T	T	T	T	C	T	T	T	C	C	C	C	T	T	T	C	C	T	C	T	T	C	C	T
Tdurum_contig31586_197	C/T	2B	302060426	+	NA	NA	NA	NA	NA	NA	C	C	C	C	C	C	C	C	C	C	T	C	Y	C	C	C	C	C	C	C	C	C	C	C	C	C	C	C	Y	C	C	C	C	C	C	C	C	T	C
Kukri_c32583_540	G/A	2B	333863622	+	NA	NA	NA	NA	NA	NA	G	G	N	G	G	G	G	G	G	G	G	G	R	A	G	G	G	G	G	G	G	A	G	G	G	G	A	G	G	G	G	A	G	G	A	G	G	G	G
wsnp_Ra_c58860_60407020	T/C	2B	377527627	+	NA	NA	NA	NA	NA	NA	T	N	N	T	C	C	C	C	T	C	C	C	Y	C	C	T	C	C	C	C	Y	T	T	T	T	C	T	T	T	C	T	T	C	C	T	T	T	T	N
IAAV2591	A/G	2B	389408718	+	NA	NA	NA	NA	NA	NA	A	A	A	A	A	R	A	A	A	A	A	A	A	A	A	G	A	A	A	A	A	A	A	R	A	A	A	G	A	A	R	A	A	G	A	A	A	A	R
wsnp_Ex_c20386_29451037	T/C	2B	390806185	+	NA	NA	NA	NA	NA	NA	C	C	Y	T	C	C	T	T	T	C	T	T	T	T	C	C	C	Y	C	T	Y	T	T	C	C	C	C	T	T	C	Y	C	T	T	T	C	T	C	Y
wsnp_Ex_c43454_49770425	T/C	2B	390973265	+	NA	NA	NA	NA	NA	NA	T	C	Y	T	C	T	C	T	T	C	T	C	T	T	T	T	C	T	T	C	T	T	T	Y	C	Y	C	T	T	T	Y	Y	C	C	T	T	T	C	T
Excalibur_c29707_318	A/G	2B	412662241	+	NA	NA	NA	NA	NA	NA	A	R	R	R	G	A	A	A	R	G	A	A	G	G	A	G	A	A	G	A	R	G	G	R	A	A	A	A	G	A	G	A	A	A	G	G	A	G	R
RAC875_c400_193	C/T	2B	412662613	+	NA	NA	NA	NA	NA	NA	C	C	Y	Y	C	C	C	C	Y	C	C	C	T	C	C	T	C	C	C	C	Y	T	T	C	C	C	C	C	T	C	Y	C	C	C	T	C	C	T	Y
wsnp_Ex_c2138_4015881	A/G	2A	461389325	+	NA	NA	NA	NA	NA	NA	A	A	A	A	A	A	A	A	A	A	G	A	R	G	A	A	A	R	A	A	R	G	G	A	A	A	A	A	G	A	A	A	A	A	G	A	A	G	A
Kukri_c26645_254	C/T	2B	420729652	+	NA	NA	NA	NA	NA	NA	C	Y	Y	C	C	C	T	C	Y	C	C	C	C	C	C	C	C	C	C	C	Y	C	C	C	C	C	C	C	C	C	C	C	C	C	C	C	C	C	Y
wsnp_CAP11_c307_255609	T/C	2B	423904596	+	NA	NA	NA	NA	NA	NA	T	Y	Y	T	T	T	C	T	Y	T	T	T	T	T	T	T	T	T	T	T	Y	T	T	T	T	T	T	T	T	T	T	T	T	T	T	T	T	T	Y
wsnp_JD_c38071_27729378	C/T	2B	435063083	+	NA	NA	NA	NA	NA	NA	C	Y	Y	C	C	C	C	C	C	C	C	C	C	C	C	C	C	C	C	C	C	C	C	C	C	C	C	T	C	C	C	C	C	C	C	C	C	T	C
IAAV8980	A/G	2B	435341881	+	NA	NA	NA	NA	NA	NA	A	R	R	A	A	A	G	A	R	A	A	A	A	A	A	A	A	A	A	A	R	A	A	A	A	A	A	A	A	A	A	A	A	A	A	A	A	A	R
BobWhite_rep_c63940_205	C/T	2B	439223341	+	NA	NA	NA	NA	NA	NA	T	C	C	C	C	T	C	C	T	C	C	C	C	C	C	C	C	T	C	N	Y	C	C	C	C	C	C	T	C	C	C	C	C	C	C	C	C	C	C
BobWhite_c10215_H242	G/A	2B	441079781	+	NA	NA	NA	NA	NA	NA	G	G	R	G	G	G	A	A	G	G	G	G	G	G	G	G	G	G	G	G	G	G	G	G	G	G	G	G	G	G	G	G	G	G	G	G	R	G	R
wsnp_Ex_c31900_40635609	A/C	2A	504076176	+	NA	NA	NA	NA	NA	NA	C	A	A	A	A	M	A	A	A	A	A	A	A	A	A	A	A	A	A	A	M	A	A	A	A	A	A	C	A	A	A	A	A	A	A	C	N	A	A
BobWhite_c16735_131	A/G	2B	442569542	+	NA	NA	NA	NA	NA	NA	A	R	R	R	A	A	G	G	R	A	A	A	A	A	A	A	A	A	A	A	A	A	A	A	A	A	A	A	A	A	A	A	A	A	A	A	A	A	R
wsnp_Ex_c28287_37424983	A/G	2B	442791288	+	NA	NA	NA	NA	NA	NA	A	N	A	A	G	G	A	G	A	G	G	A	A	A	G	A	G	A	A	A	A	A	A	A	A	N	A	A	A	A	A	A	G	A	A	A	G	G	A
wsnp_Ku_c37269_46153087	A/C	2B	449841949	+	NA	NA	NA	NA	NA	NA	A	M	M	M	A	A	C	C	A	A	A	A	A	A	A	A	A	A	A	A	A	A	A	A	A	A	A	A	A	A	A	A	A	A	A	A	A	A	M
wsnp_BG608232B_Ta_2_2	A/G	2B	453267202	+	NA	NA	NA	NA	NA	NA	A	R	R	R	A	A	G	G	A	A	A	A	A	A	A	A	A	A	A	A	R	A	G	A	A	A	A	A	A	A	A	A	A	A	A	A	A	A	R
BobWhite_c31523_130	C/T	2B	457343154	+	NA	NA	NA	NA	NA	NA	C	Y	Y	Y	C	C	T	T	C	C	C	C	C	C	C	C	C	C	C	C	Y	C	T	C	C	C	C	C	C	C	C	C	C	C	C	C	C	C	Y
wsnp_Ex_rep_c101500_86856089	C/T	2B	457680702	+	NA	NA	NA	NA	NA	NA	C	Y	C	Y	T	T	T	C	Y	T	C	C	C	C	C	C	T	C	C	T	C	C	C	C	C	C	C	T	C	T	C	C	C	C	C	C	Y	C	C
wsnp_Ex_rep_c101500_86856679	G/A	2B	457680702	+	NA	NA	NA	NA	NA	NA	G	R	G	R	A	A	A	G	R	A	G	G	G	G	G	G	A	G	G	A	G	G	G	G	G	G	G	A	G	A	G	G	G	G	G	G	N	G	G
wsnp_Ex_rep_c101526_86881496	T/C	2B	457680702	+	NA	NA	NA	NA	NA	NA	T	Y	T	T	C	T	T	T	Y	C	C	T	Y	T	T	T	T	T	T	C	T	T	T	Y	T	Y	T	T	T	T	T	T	T	T	T	T	T	C	T
wsnp_Ex_rep_c101581_86924089	A/C	2B	457680702	+	NA	NA	NA	NA	NA	NA	A	M	A	M	A	M	A	C	C	A	A	A	A	A	A	A	A	C	A	A	A	A	A	C	C	M	C	A	A	A	A	C	C	C	A	A	A	M	A
BobWhite_c40428_349	T/C	2B	462936027	+	NA	NA	NA	NA	NA	NA	T	Y	Y	Y	T	T	C	C	T	T	T	T	T	T	T	T	T	T	T	T	Y	T	C	T	T	T	T	T	T	T	T	T	T	T	T	T	T	T	Y
Kukri_c57811_86	A/G	2B	462947134	+	NA	NA	NA	NA	NA	NA	A	R	R	R	A	A	G	G	A	A	A	A	A	A	A	A	A	A	A	A	R	A	G	A	A	A	A	A	A	A	A	A	A	A	A	A	A	A	R
BobWhite_c14686_86	T/G	2B	463771067	+	NA	NA	NA	NA	NA	NA	T	K	K	K	T	T	G	G	T	T	T	T	T	T	T	T	T	T	T	T	K	T	G	T	T	T	T	T	T	T	T	T	T	T	T	T	T	T	K
RFL_Contig4849_702	C/T	2B	464290308	+	NA	NA	NA	NA	NA	NA	C	Y	Y	Y	C	C	T	T	C	C	C	C	C	C	C	C	C	C	C	C	Y	C	T	C	C	C	C	C	C	C	C	C	C	C	C	C	C	C	Y
RAC875_c5041_328	A/G	2B	485685142	+	NA	NA	NA	NA	NA	NA	G	A	G	A	R	G	A	G	G	A	A	G	R	A	A	A	G	A	A	G	G	A	G	R	A	A	A	A	A	G	A	A	A	G	A	G	R	A	A
BS00078116_51	G/T	2A	555342673	+	NA	NA	NA	NA	NA	NA	G	K	G	G	G	G	T	T	T	G	G	G	K	G	T	T	T	K	G	G	G	G	G	T	T	K	T	G	G	T	T	T	G	T	G	G	G	G	T
RAC875_c51595_177	C/T	2B	510062146	+	NA	NA	NA	NA	NA	NA	C	T	Y	C	T	C	C	C	Y	C	T	C	C	C	T	T	C	T	C	C	Y	C	C	Y	C	Y	C	C	C	C	T	C	T	T	C	T	T	C	T
BobWhite_c9351_274	A/G	2A	587150331	+	NA	NA	NA	NA	NA	NA	A	A	R	A	A	A	G	A	A	A	A	A	A	A	A	A	A	A	A	A	R	A	G	A	A	A	A	G	A	A	A	A	A	A	A	A	A	A	R
Ra_c15365_530	A/C	2B	523266318	+	NA	NA	NA	NA	NA	NA	A	A	M	M	A	A	C	A	A	A	A	A	A	A	A	A	A	A	A	A	M	A	C	A	A	A	A	C	A	A	A	A	A	A	A	A	A	A	M
BobWhite_c5418_82	G/A	2B	531467316	+	NA	NA	NA	NA	NA	NA	G	G	G	G	G	A	G	G	R	G	A	G	G	G	G	G	G	G	G	A	R	G	A	R	G	G	G	G	G	A	G	G	G	A	G	G	G	G	G
Excalibur_c28017_641	A/C	2A	603560881	+	NA	NA	NA	NA	NA	NA	C	A	A	A	A	A	A	A	A	A	A	C	A	A	A	A	A	A	C	C	M	A	A	A	A	M	A	A	A	A	A	A	A	A	A	A	A	A	A
wsnp_Ex_c25217_34481787	C/T	2B	542759343	+	NA	NA	NA	NA	NA	NA	C	C	C	C	C	C	T	T	C	C	C	C	C	C	C	C	C	C	C	C	Y	C	T	C	C	C	C	T	C	C	C	C	C	C	C	C	C	C	Y
CAP11_c1476_128	G/A	2B	543704783	+	NA	NA	NA	NA	NA	NA	G	G	G	G	G	G	G	A	G	G	G	G	G	G	G	G	G	G	G	G	R	G	A	G	G	G	G	A	G	G	G	G	G	G	G	G	G	G	R
IACX7505	C/T	2B	546202064	+	NA	NA	NA	NA	NA	NA	T	Y	T	T	C	T	C	C	C	C	C	C	Y	T	C	T	C	C	C	T	C	C	C	C	C	T	C	C	T	T	T	C	C	C	C	T	N	Y	Y
Jagger_c6853_60	A/G	2B	547058525	+	NA	NA	NA	NA	NA	NA	A	A	A	A	A	A	A	G	A	A	A	A	A	A	A	A	A	A	A	A	R	A	G	A	A	G	A	G	A	A	A	A	A	A	A	A	A	A	R
RFL_Contig4718_1269	G/A	2B	553623370	+	NA	NA	NA	NA	NA	NA	G	G	R	G	G	R	G	A	G	G	G	G	G	G	G	G	G	G	G	A	G	G	G	G	G	A	G	G	G	G	G	G	G	G	G	G	G	G	G
Tdurum_contig26542_457	A/G	2B	554292481	+	NA	NA	NA	NA	NA	NA	A	A	A	R	A	A	A	A	A	A	A	A	A	A	A	A	A	A	A	A	A	A	A	A	A	A	A	A	A	A	A	A	A	A	A	A	A	A	A
wsnp_BE490763B_Ta_2_1	G/A	2B	563859617	+	NA	NA	NA	NA	NA	NA	G	G	G	N	G	G	G	G	G	G	G	G	G	G	G	G	G	G	G	G	N	G	A	G	G	G	G	A	G	G	G	G	G	G	G	A	G	G	N
wsnp_BE490763B_Ta_2_2	C/T	2B	563859648	+	NA	NA	NA	NA	NA	NA	C	C	C	N	C	C	C	C	C	C	C	C	C	C	C	C	C	C	C	C	Y	C	T	C	C	C	C	T	C	C	C	C	C	C	C	T	C	C	N
Excalibur_c4167_231	C/T	2B	564436394	+	NA	NA	NA	NA	NA	NA	C	C	C	C	C	T	C	C	T	C	C	C	C	C	C	C	C	C	C	T	C	C	C	C	C	C	C	T	C	C	C	C	C	C	C	C	C	C	C
wsnp_JD_rep_c67103_42432235	T/G	2B	578601322	+	NA	NA	NA	NA	NA	NA	T	K	K	K	T	T	T	G	K	T	T	T	G	T	G	G	T	K	G	T	T	T	T	T	T	K	T	T	G	T	G	T	T	T	T	G	N	K	K
wsnp_Ex_c114_230248	C/A	2B	580020356	+	NA	NA	NA	NA	NA	NA	C	N	N	N	C	C	C	A	M	C	C	C	A	C	A	A	C	M	A	C	C	C	C	C	C	N	C	C	A	C	A	C	C	C	C	A	C	C	N
RFL_Contig4856_71	C/T	2B	586120486	+	NA	NA	NA	NA	NA	NA	C	C	C	Y	C	C	C	C	C	C	C	C	C	C	C	C	C	C	C	C	C	C	C	C	C	Y	C	T	C	T	C	C	C	C	C	T	C	C	Y
wsnp_BE490267A_Ta_2_1	A/G	2B	587247905	+	NA	NA	NA	NA	NA	NA	A	A	A	R	A	A	A	A	A	A	A	A	A	A	A	A	A	A	A	A	A	A	A	A	A	R	A	G	A	G	A	A	A	A	A	G	A	A	R
BS00035335_51	A/G	2B	591915616	+	NA	NA	NA	NA	NA	NA	A	A	A	A	A	A	A	A	A	A	A	A	A	A	A	A	A	A	A	A	A	A	A	A	A	R	A	G	A	G	A	A	A	A	A	G	A	A	R
BS00064448_51	G/A	2B	592039350	+	NA	NA	NA	NA	NA	NA	G	G	G	G	G	G	G	G	G	G	G	G	G	G	G	G	G	G	G	G	G	G	G	G	G	R	G	A	G	A	G	G	G	G	G	A	G	G	R
IAAV5350	C/A	2B	592584090	+	NA	NA	NA	NA	NA	NA	C	C	C	C	C	C	C	C	C	C	C	C	C	C	C	C	C	C	C	C	C	C	C	C	C	M	C	A	C	A	C	C	C	C	C	A	C	C	M
IAAV717	G/T	2B	592585054	+	NA	NA	NA	NA	NA	NA	G	G	G	G	G	G	G	G	G	G	G	G	G	G	G	G	G	G	G	G	G	G	G	G	G	K	G	T	G	T	G	G	G	G	G	T	G	G	K
BS00091068_51	C/A	2B	593658736	+	NA	NA	NA	NA	NA	NA	C	C	C	C	C	C	C	C	C	C	C	C	C	C	C	C	C	C	C	C	C	C	C	C	C	M	C	A	C	A	C	C	C	C	C	C	C	C	M
BobWhite_rep_c48906_121	G/T	2B	593678256	+	NA	NA	NA	NA	NA	NA	G	K	K	K	G	G	G	T	K	G	G	G	T	G	T	T	G	K	T	G	G	G	G	G	G	G	G	G	T	T	T	G	G	G	G	G	N	K	K
Tdurum_contig30930_184	C/T	2B	594201451	+	NA	NA	NA	NA	NA	NA	C	N	Y	Y	C	C	C	T	N	C	C	C	T	C	T	T	C	Y	T	C	C	C	C	C	C	Y	C	T	T	T	T	C	C	C	C	C	Y	Y	T
BS00022800_51	A/C	2B	595126605	+	NA	NA	NA	NA	NA	NA	A	M	M	M	A	A	A	C	M	A	A	A	C	A	C	C	A	M	C	A	A	A	A	A	A	M	A	C	C	A	C	A	A	A	A	A	A	N	C
BS00093992_51	G/A	2B	595126879	+	NA	NA	NA	NA	NA	NA	G	R	R	R	G	G	G	A	R	G	G	G	A	G	A	A	G	R	A	G	G	G	G	G	G	R	G	A	A	G	A	G	G	G	G	G	N	R	A
IACX5850	G/A	2B	599813110	+	NA	NA	NA	NA	NA	NA	G	G	G	R	G	G	G	G	G	G	G	G	G	G	G	G	G	G	G	G	G	G	G	G	G	G	G	A	G	G	G	G	G	G	G	A	G	G	R
Kukri_rep_c68371_1242	A/G	2B	616969888	+	NA	NA	NA	NA	NA	NA	G	A	G	A	G	G	G	G	R	G	A	G	A	A	G	A	G	R	G	G	R	A	A	A	A	A	A	A	A	G	A	A	A	A	A	A	A	A	A
Excalibur_c34964_326	G/A	2A	677486275	+	NA	NA	NA	NA	NA	NA	A	R	R	R	A	G	A	A	A	A	A	A	A	A	G	G	A	R	A	G	G	G	G	G	A	R	G	G	A	A	G	G	G	G	G	G	R	A	G
wsnp_Ex_c46576_52042185	G/A	2B	632920784	+	NA	NA	NA	NA	NA	NA	G	R	R	R	G	G	G	A	R	G	G	G	A	G	A	A	G	R	A	G	G	G	G	R	G	G	G	G	A	G	A	G	G	A	G	A	N	R	R
wsnp_JD_c47318_32176833	C/T	2B	632920784	+	NA	NA	NA	NA	NA	NA	C	Y	Y	Y	C	C	C	T	Y	C	C	C	T	C	T	T	C	Y	T	C	C	C	C	Y	C	C	C	C	T	C	T	C	C	T	C	T	Y	Y	Y
BS00070861_51	A/G	2B	635075895	+	NA	NA	NA	NA	NA	NA	A	A	R	A	A	G	A	G	A	A	A	A	A	A	A	A	A	A	A	G	R	A	G	R	A	R	A	G	A	G	A	A	A	G	A	A	A	R	R
Tdurum_contig7144_602	C/T	2B	635206971	+	NA	NA	NA	NA	NA	NA	C	C	Y	C	C	T	C	T	C	C	C	C	C	C	C	C	C	C	C	T	Y	C	T	Y	C	Y	C	T	C	T	C	C	C	T	C	C	C	Y	Y
RFL_Contig337_1645	G/T	2B	637574400	+	NA	NA	NA	NA	NA	NA	G	K	K	G	G	T	T	T	T	T	G	T	K	G	T	G	G	K	G	T	K	G	T	K	G	K	G	T	G	T	G	G	G	T	G	T	G	K	K
Tdurum_contig54925_202	C/A	2B	637574400	+	NA	NA	NA	NA	NA	NA	C	M	M	C	C	A	A	A	A	A	C	A	M	C	A	C	C	A	C	A	A	C	A	N	C	M	C	A	C	A	C	C	C	A	C	A	C	M	M
TA002671-0128-w	T/G	2B	638630117	+	NA	NA	NA	NA	NA	NA	G	T	T	G	G	T	T	T	T	T	G	T	K	G	T	G	G	T	G	T	T	G	T	T	G	G	G	T	G	T	G	G	G	T	G	T	G	N	T
CAP7_rep_c5636_102	T/G	2B	640103065	+	NA	NA	NA	NA	NA	NA	T	T	K	T	T	G	T	G	K	T	T	G	K	T	G	T	T	K	T	G	K	T	G	T	T	T	T	G	T	T	T	T	T	T	T	G	T	K	K
wsnp_Ex_c16429_24929065	T/C	2B	640340563	+	NA	NA	NA	NA	NA	NA	T	T	Y	T	T	C	T	T	T	T	T	T	T	T	T	T	T	T	T	T	T	T	T	T	T	T	T	T	T	T	T	T	T	T	T	C	T	T	T
wsnp_Ex_c24711_33964543	A/C	2B	640341116	+	NA	NA	NA	NA	NA	NA	A	A	M	A	A	C	A	C	M	A	A	C	M	A	C	A	A	M	A	C	M	A	C	A	A	A	A	C	A	A	A	A	A	A	A	C	A	M	M
BS00041922_51	T/C	2B	640489898	+	NA	NA	NA	NA	NA	NA	T	T	Y	T	T	C	T	C	Y	T	T	C	Y	T	C	T	T	Y	T	C	Y	T	C	T	T	Y	T	C	T	T	T	T	T	T	T	C	T	Y	Y
BS00069685_51	T/C	2B	640794758	+	NA	NA	NA	NA	NA	NA	T	T	Y	T	T	C	T	T	Y	T	T	C	N	T	C	T	T	Y	T	C	Y	T	C	T	T	Y	T	C	T	T	T	T	T	T	T	C	T	N	Y
BobWhite_rep_c50458_213	G/A	2B	641943013	+	NA	NA	NA	NA	NA	NA	G	R	G	G	G	G	A	A	R	A	G	G	G	G	G	G	G	G	G	G	G	G	G	G	G	G	G	G	G	G	G	G	G	G	G	G	G	G	G
Excalibur_c11392_1193	G/A	2B	641943134	+	NA	NA	NA	NA	NA	NA	G	G	R	G	G	A	G	G	R	G	G	A	R	G	A	G	G	R	G	A	R	G	A	G	G	G	G	A	G	G	G	G	G	G	G	A	G	R	R
IAAV5675	A/G	2B	645309695	+	NA	NA	NA	NA	NA	NA	A	R	R	A	A	G	G	A	G	G	A	G	R	A	G	A	A	R	A	G	R	A	G	R	A	A	A	G	A	G	A	A	A	G	A	G	A	R	R
BS00012036_51	C/T	2B	646215549	+	NA	NA	NA	NA	NA	NA	C	N	Y	C	C	T	T	C	T	T	C	T	N	C	T	C	C	Y	C	T	Y	C	T	C	C	C	C	T	C	C	C	C	C	C	C	T	C	Y	Y
Tdurum_contig31911_195	G/T	2B	646417290	+	NA	NA	NA	NA	NA	NA	G	G	G	G	G	G	G	G	G	G	G	G	G	G	G	G	G	G	G	G	G	G	G	K	G	K	G	G	G	T	G	G	G	T	G	G	G	G	G
GENE-0675_104	C/T	2B	647105352	+	NA	NA	NA	NA	NA	NA	C	Y	Y	C	C	T	T	T	Y	T	C	T	C	C	C	C	C	C	C	T	N	C	T	C	C	C	C	T	C	T	C	C	C	C	C	C	C	Y	Y
TA002269-1202	G/T	2B	647316287	+	NA	NA	NA	NA	NA	NA	G	K	K	G	G	T	T	T	K	T	G	T	G	G	G	G	G	G	G	T	T	G	T	G	G	G	G	T	G	T	G	G	G	G	G	G	G	K	K
wsnp_BF473744B_Ta_2_2	T/G	2B	648081955	+	NA	NA	NA	NA	NA	NA	T	K	K	T	T	G	G	T	K	G	T	G	T	T	T	T	T	T	T	G	K	T	G	T	T	T	T	G	T	G	T	T	T	T	T	T	T	K	K
Kukri_c4294_371	A/G	2B	648920702	+	NA	NA	NA	NA	NA	NA	A	R	R	A	A	G	G	A	R	G	A	G	A	A	A	A	A	A	A	G	R	A	G	A	A	A	A	G	A	G	A	A	A	A	A	A	A	R	R
GENE-1381_110	T/G	2A	690932162	+	NA	NA	NA	NA	NA	NA	T	K	K	T	T	G	T	T	T	T	T	T	T	T	T	T	T	T	T	G	T	T	T	T	T	T	T	T	T	G	T	T	T	T	T	T	G	T	T
GENE-1381_132	C/T	2A	690932140	+	NA	NA	NA	NA	NA	NA	C	Y	T	C	T	T	T	T	T	T	Y	T	Y	C	C	C	C	Y	T	T	N	C	T	C	T	Y	C	C	C	T	C	C	C	C	C	C	N	C	C
BS00105409_51	G/A	2B	655014278	+	NA	NA	NA	NA	NA	NA	G	R	G	G	G	G	A	G	R	A	G	G	G	G	G	G	G	G	G	G	G	G	G	G	G	R	G	G	G	G	G	G	G	G	G	G	G	R	G
GENE-1444_162	A/G	2B	657844012	+	NA	NA	NA	NA	NA	NA	A	G	R	R	A	A	G	G	R	G	A	A	R	A	A	G	A	A	G	A	A	G	A	A	A	A	A	A	G	A	G	A	A	A	G	A	R	A	R
BobWhite_c17403_635	T/C	2A	693241897	+	NA	NA	NA	NA	NA	NA	C	Y	T	C	T	T	T	T	T	T	Y	T	Y	C	C	C	C	Y	T	T	Y	C	T	C	T	Y	C	T	C	T	C	C	T	C	C	T	N	C	Y
BS00009247_51	T/C	2B	664219661	+	NA	NA	NA	NA	NA	NA	T	C	Y	Y	T	C	C	T	Y	C	T	T	N	T	T	C	T	T	C	C	T	C	T	T	T	Y	T	T	C	T	C	T	T	T	C	T	Y	T	Y
Tdurum_contig59522_262	C/T	2B	665189603	+	NA	NA	NA	NA	NA	NA	C	Y	C	C	C	C	T	C	Y	T	C	C	C	C	C	C	C	C	C	C	C	C	C	N	C	C	C	C	C	C	C	C	C	T	C	C	C	C	C
BobWhite_rep_c64679_73	A/C	2B	666649974	+	NA	NA	NA	NA	NA	NA	A	M	A	A	A	A	C	A	M	C	A	A	A	A	A	A	A	A	A	A	A	A	A	M	A	A	A	A	A	A	A	A	A	C	A	A	A	A	A
Tdurum_contig5691_596	G/A	2B	668570012	+	NA	NA	NA	NA	NA	NA	G	N	G	G	G	G	A	G	N	A	G	G	G	G	G	G	G	G	G	G	G	G	G	N	G	G	G	G	G	G	G	G	G	A	G	G	G	G	G
Kukri_c18459_2622	T/C	2B	669440743	+	NA	NA	NA	NA	NA	NA	T	Y	T	T	T	T	C	C	Y	C	T	T	T	T	T	T	T	T	T	T	T	T	T	Y	T	T	T	T	T	T	T	T	T	C	T	T	T	T	T
BS00022717_51	G/A	2B	680573456	+	NA	NA	NA	NA	NA	NA	G	R	G	G	G	G	A	G	R	A	G	A	R	G	G	G	G	G	G	G	R	G	A	G	G	G	G	A	G	G	G	G	G	G	G	G	G	G	R
Excalibur_c76598_570	A/G	2B	681539577	+	NA	NA	NA	NA	NA	NA	A	R	R	A	A	A	G	A	R	G	A	G	R	A	A	A	A	A	A	A	R	A	G	R	A	R	A	G	A	A	R	A	G	G	A	G	N	A	R
GENE-1000_141	T/C	2B	683003143	+	NA	NA	NA	NA	NA	NA	T	Y	Y	T	T	C	C	T	N	T	T	C	T	C	T	C	C	T	C	C	T	T	T	Y	C	T	T	T	T	T	C	T	C	C	T	C	C	C	T
GENE-1000_186	C/T	2B	683003188	+	NA	NA	NA	NA	NA	NA	C	C	Y	C	C	T	T	C	C	C	C	T	C	T	C	T	T	C	T	T	C	C	C	Y	T	C	C	C	C	C	T	C	T	T	C	T	T	T	N
BS00016650_51	G/A	2B	683029120	+	NA	NA	NA	NA	NA	NA	A	G	N	G	A	G	A	A	G	A	A	G	G	G	A	G	A	A	G	G	G	G	G	G	A	G	A	G	G	G	G	A	G	G	G	G	G	R	G
BS00059896_51	C/T	2B	683030818	+	NA	NA	NA	NA	NA	NA	C	Y	C	C	C	C	T	T	Y	T	C	C	C	C	C	C	C	C	C	C	C	C	C	C	C	C	C	C	C	C	C	C	C	C	C	C	C	C	C
BobWhite_c34598_70	T/C	2A	709847198	+	NA	NA	NA	NA	NA	NA	T	Y	T	Y	C	C	C	C	C	C	C	C	T	T	T	T	T	Y	C	C	Y	T	C	T	T	C	T	C	T	T	T	T	T	T	T	C	Y	T	T
Kukri_rep_c104611_210	A/G	2A	709850046	+	NA	NA	NA	NA	NA	NA	A	R	A	R	G	G	G	G	G	G	G	G	N	A	A	A	A	R	G	G	R	A	G	A	A	G	A	G	A	A	A	A	A	A	A	G	N	A	A
BS00023124_51	C/T	2B	683046880	+	NA	NA	NA	NA	NA	NA	C	Y	C	C	C	C	T	T	Y	T	C	C	C	C	C	C	C	C	C	C	C	C	C	C	C	C	C	C	C	C	C	C	C	C	C	C	C	C	C
GENE-0966_173	C/T	2B	686836451	+	NA	NA	NA	NA	NA	NA	C	T	C	C	C	C	T	T	T	T	C	C	C	C	C	C	C	C	C	C	C	C	C	T	C	T	C	C	C	T	N	C	T	T	C	T	T	Y	C
wsnp_Ra_c10658_17500498	G/A	2B	689871339	+	NA	NA	NA	NA	NA	NA	G	G	G	G	G	A	G	G	G	G	G	G	G	G	G	G	G	G	A	A	N	G	A	G	G	G	G	A	G	G	G	G	G	G	G	A	A	G	G
GENE-0808_728	G/A	2B	690028402	+	NA	NA	NA	NA	NA	NA	G	R	R	G	G	A	A	G	R	R	G	A	G	A	G	A	A	G	A	A	G	G	G	R	A	G	G	G	G	N	A	G	A	A	G	A	A	A	R
RAC875_c17696_225	G/A	2A	712722832	+	NA	NA	NA	NA	NA	NA	G	G	G	N	A	G	A	A	A	A	A	A	G	G	G	G	G	N	G	G	G	G	G	G	G	A	G	G	G	G	G	G	G	G	G	G	G	G	G
Kukri_c31059_130	G/A	2B	692468849	+	NA	NA	NA	NA	NA	NA	G	R	R	R	G	R	G	G	G	G	G	G	R	A	G	A	G	G	A	G	G	A	G	G	G	G	G	G	A	A	R	G	G	G	A	A	N	R	R
GENE-1316_218	T/G	2B	694054894	+	NA	NA	NA	NA	NA	NA	T	G	K	T	T	G	G	T	K	K	T	G	T	G	T	G	G	T	G	G	T	T	T	K	G	T	T	T	T	T	G	T	G	G	T	G	G	G	N
BS00039686_51	T/C	2B	694055764	+	NA	NA	NA	NA	NA	NA	T	T	T	T	T	T	T	T	T	T	T	C	T	T	T	T	T	T	T	T	Y	T	C	T	T	T	T	C	T	T	T	T	T	T	T	T	T	T	N
Kukri_c84629_315	C/T	2A	716164448	+	NA	NA	NA	NA	NA	NA	C	Y	C	C	C	N	C	T	C	C	C	C	C	C	C	C	C	C	C	C	C	C	C	C	C	Y	C	C	C	C	C	C	C	C	C	C	C	C	C
wsnp_Ra_c32271_41304469	A/C	2A	716457425	+	NA	NA	NA	NA	NA	NA	A	A	M	A	A	C	A	A	A	A	A	A	A	A	A	A	A	A	A	C	C	A	C	A	A	A	A	C	A	C	A	A	A	A	A	C	C	A	M
IACX2158	A/G	2B	695992377	+	NA	NA	NA	NA	NA	NA	A	R	A	A	G	N	A	G	R	A	A	G	N	A	A	A	A	A	A	A	R	A	G	A	A	R	A	G	A	G	A	A	A	G	A	G	A	R	R
wsnp_Ex_c9362_15546626	A/G	2B	696356161	+	NA	NA	NA	NA	NA	NA	A	A	A	A	G	A	A	G	G	A	A	G	A	A	A	A	A	A	A	G	A	A	A	A	A	A	A	G	A	A	A	A	G	A	A	A	G	A	R
BS00092869_51	T/C	2B	696677137	+	NA	NA	NA	NA	NA	NA	T	Y	T	T	C	T	T	C	Y	T	T	T	T	T	T	T	T	T	T	T	T	T	T	T	T	Y	T	T	T	C	T	T	T	C	T	C	T	N	T
BS00046164_51	A/C	2B	697510323	+	NA	NA	NA	NA	NA	NA	C	C	A	M	A	M	A	C	C	A	A	C	M	C	A	C	A	A	C	A	N	C	C	M	C	N	C	C	C	A	C	C	A	A	C	C	N	N	C
BS00046165_51	C/T	2B	697510334	+	NA	NA	NA	NA	NA	NA	T	T	C	Y	C	C	C	T	T	C	C	C	C	T	C	T	C	C	T	C	C	T	C	N	T	Y	T	C	T	C	T	T	C	C	T	T	C	Y	Y
Excalibur_c36280_764	A/C	2B	697512054	+	NA	NA	NA	NA	NA	NA	C	C	A	M	A	N	A	C	C	A	A	C	A	C	A	C	A	A	C	A	M	C	C	N	C	M	C	C	C	A	C	C	A	A	C	C	A	M	C
wsnp_Ex_c11748_18884081	G/A	2B	698212870	+	NA	NA	NA	NA	NA	NA	A	A	G	N	G	G	G	A	G	G	G	A	G	A	G	A	G	G	A	G	N	A	A	G	A	G	A	A	A	G	A	A	G	G	N	A	G	N	A
Excalibur_c2819_1773	G/A	2A	717941739	+	NA	NA	NA	NA	NA	NA	A	R	G	R	G	R	G	G	G	G	G	A	R	A	G	A	G	G	A	G	A	A	A	R	A	G	A	A	A	G	A	A	G	G	A	A	N	N	A
RAC875_c4465_549	G/A	2B	699108686	+	NA	NA	NA	NA	NA	NA	A	R	G	R	G	N	G	G	G	G	G	A	R	A	G	A	G	G	A	G	R	A	A	R	A	G	A	A	A	G	A	A	G	G	A	A	N	R	A
Ex_c16948_754	A/G	2B	699826968	+	NA	NA	NA	NA	NA	NA	G	R	A	R	A	R	A	A	A	A	A	G	R	G	A	G	A	A	G	A	N	G	G	R	G	A	G	G	G	A	G	G	A	A	G	G	R	N	G
BS00003606_51	T/C	2A	718885327	+	NA	NA	NA	NA	NA	NA	T	T	T	T	T	T	T	T	T	T	T	C	T	T	T	T	T	T	T	T	Y	T	C	T	T	T	T	C	T	T	T	T	T	T	T	T	T	T	Y
RAC875_c29937_325	T/C	2B	708436514	+	NA	NA	NA	NA	NA	NA	T	N	T	T	T	T	T	C	N	T	T	C	T	T	T	T	T	T	T	T	C	T	C	N	T	C	T	C	T	T	T	T	C	T	T	T	Y	T	T
wsnp_Ex_c17575_26299925	C/T	2B	709822700	+	NA	NA	NA	NA	NA	NA	C	C	C	C	C	C	T	T	C	C	C	C	C	C	C	C	C	C	C	C	C	C	C	C	C	C	C	C	C	C	C	C	C	C	C	T	C	C	C
BobWhite_c27193_217	G/A	2B	710285725	+	NA	NA	NA	NA	NA	NA	G	R	G	R	G	G	G	G	G	G	G	G	A	A	G	A	G	G	A	G	G	G	G	N	G	R	G	G	A	G	G	G	G	G	G	A	A	G	R
Tdurum_contig12879_320	G/T	2B	712601530	+	NA	NA	NA	NA	NA	NA	G	K	K	G	G	G	T	T	K	T	T	G	G	G	T	G	T	G	G	G	G	G	G	G	G	G	G	G	G	G	G	G	G	G	G	G	G	G	G
tplb0024l03_910	T/C	2B	713675708	+	NA	NA	NA	NA	NA	NA	T	Y	T	T	T	T	T	C	T	T	T	C	N	T	T	T	T	C	T	T	C	T	C	Y	T	C	T	C	T	T	T	T	C	T	T	C	Y	T	Y
BS00047070_51	G/A	2B	714779801	+	NA	NA	NA	NA	NA	NA	G	G	G	G	G	G	G	G	G	G	G	A	R	G	G	G	G	G	G	G	R	G	A	G	G	G	G	A	G	G	G	G	G	G	G	G	G	G	R
BobWhite_c32938_264	C/T	2B	715599459	+	NA	NA	NA	NA	NA	NA	C	Y	C	C	T	N	C	T	C	C	C	C	C	C	C	C	C	C	C	T	C	C	C	C	C	C	C	C	C	T	C	C	C	C	C	C	C	C	C
BobWhite_c32938_177	C/T	2B	715599546	+	NA	NA	NA	NA	NA	NA	C	C	T	Y	C	C	T	C	C	T	T	C	Y	C	T	C	T	T	C	C	N	C	C	Y	C	T	C	C	C	C	C	C	T	C	C	T	T	Y	C
Excalibur_c63515_208	G/A	2B	715717342	+	NA	NA	NA	NA	NA	NA	G	R	G	G	A	R	G	A	G	G	G	G	G	G	G	G	G	G	G	A	G	G	G	G	G	G	G	G	G	A	G	G	G	G	G	G	G	G	G
BS00025650_51	T/C	2B	716780292	+	NA	NA	NA	NA	NA	NA	T	T	T	T	T	T	T	T	T	T	T	C	N	T	T	T	T	T	T	T	N	T	C	T	T	T	T	C	T	T	T	T	T	T	T	T	T	T	Y
Excalibur_c13180_67	A/G	2B	719522016	+	NA	NA	NA	NA	NA	NA	A	R	R	R	G	R	G	G	G	G	G	A	A	A	G	A	G	G	A	A	A	A	A	A	G	R	G	A	A	G	A	G	A	G	A	A	A	R	A
Ku_c674_915	G/A	2B	719522058	+	NA	NA	NA	NA	NA	NA	A	G	G	G	A	G	G	A	G	N	G	G	G	G	A	G	G	G	G	G	G	A	A	G	G	A	A	A	G	A	G	A	G	G	A	G	G	G	N
Tdurum_contig42046_1426	A/C	2B	719800730	+	NA	NA	NA	NA	NA	NA	A	M	A	A	A	M	A	C	C	A	A	A	A	A	A	A	A	A	A	A	A	A	A	C	A	M	A	A	A	A	A	A	C	A	A	A	A	A	A
BS00110588_51	T/C	2B	719965107	+	NA	NA	NA	NA	NA	NA	T	T	T	T	T	T	T	T	T	T	T	C	Y	T	T	T	T	T	T	T	Y	T	C	T	T	T	T	C	T	T	T	T	T	T	T	T	T	T	Y
TA001163-0861	G/T	2B	719980015	+	NA	NA	NA	NA	NA	NA	T	G	K	K	T	G	G	T	N	N	G	T	T	G	T	G	G	K	G	G	K	T	T	K	G	T	T	T	G	T	G	T	G	G	T	G	G	G	T
BS00063365_51	C/T	2B	721922178	+	NA	NA	NA	NA	NA	NA	C	C	Y	C	T	C	T	C	C	T	T	C	C	C	T	C	T	C	C	C	C	C	C	C	C	Y	C	C	C	T	C	C	C	C	C	C	C	C	C
BS00022674_51	T/C	2B	726547735	+	NA	NA	NA	NA	NA	NA	T	T	Y	Y	C	N	C	T	T	C	C	C	N	T	C	T	C	C	T	C	Y	T	C	T	C	T	C	C	T	C	T	C	T	C	T	T	T	Y	Y
Tdurum_contig45468_674	C/T	2B	727219923	+	NA	NA	NA	NA	NA	NA	C	C	C	C	C	C	C	T	T	C	C	C	C	C	C	C	C	C	C	C	N	C	C	T	C	N	C	C	C	C	C	C	T	C	C	C	N	C	C
Kukri_rep_c68903_301	C/T	2B	730188509	+	NA	NA	NA	NA	NA	NA	C	C	C	Y	C	T	C	C	T	C	C	C	C	C	C	C	C	T	C	T	Y	C	C	T	T	T	T	C	C	C	C	T	T	T	C	C	T	N	C
Kukri_rep_c68903_1100	G/T	2B	730190623	+	NA	NA	NA	NA	NA	NA	T	G	K	K	T	G	G	T	K	K	G	T	N	G	T	G	G	K	T	G	G	T	T	K	G	T	T	T	G	T	G	T	G	G	T	G	G	G	K
BobWhite_c8982_226	G/A	2B	730562579	+	NA	NA	NA	NA	NA	NA	A	G	R	R	A	G	G	A	R	R	G	A	R	G	A	G	G	R	A	G	G	A	A	R	G	A	A	A	G	A	G	A	G	G	A	G	G	G	R
BS00004224_51	C/T	2B	730562983	+	NA	NA	NA	NA	NA	NA	C	C	C	Y	C	T	C	C	T	C	C	C	C	C	C	C	C	T	C	T	Y	C	C	T	T	T	T	C	C	C	C	T	T	T	C	C	T	N	C
GENE-3157_174	G/T	2B	730613757	+	NA	NA	NA	NA	NA	NA	T	G	G	G	T	G	G	T	G	N	G	T	G	G	T	G	G	G	T	G	G	T	T	G	G	T	T	T	G	T	G	T	G	G	T	G	G	G	N
wsnp_CAP7_c317_172502	G/A	2B	730999903	+	NA	NA	NA	NA	NA	NA	G	R	G	G	G	R	G	A	A	G	G	G	G	G	G	G	G	G	G	G	R	G	G	A	G	A	G	G	G	G	G	G	A	G	G	G	A	G	G
Excalibur_rep_c103688_258	G/T	2B	731304165	+	NA	NA	NA	NA	NA	NA	T	K	G	G	G	G	G	G	K	G	G	G	G	T	G	T	G	G	G	T	G	G	G	K	G	G	G	G	G	G	T	G	T	G	G	G	N	G	K
BS00065327_51	T/G	2B	731481845	+	NA	NA	NA	NA	NA	NA	G	K	K	K	T	N	T	T	T	T	T	T	K	G	T	G	T	T	G	T	T	G	T	T	T	K	T	T	G	T	G	T	T	T	G	T	N	K	K
Excalibur_c95944_641	A/G	2B	732608637	+	NA	NA	NA	NA	NA	NA	A	A	R	A	G	A	G	A	A	G	G	G	N	A	G	A	G	A	A	A	R	A	G	A	A	A	A	G	A	G	A	A	A	A	A	A	A	A	R
RAC875_c50422_299	A/C	2B	733643329	+	NA	NA	NA	NA	NA	NA	A	A	A	A	A	A	C	A	N	A	C	A	A	A	A	A	C	A	A	A	C	A	A	N	A	A	A	A	A	A	A	A	C	A	A	A	N	A	A
BS00081109_51	C/T	2B	734453422	+	NA	NA	NA	NA	NA	NA	C	C	Y	C	T	C	T	C	C	T	T	T	Y	C	T	C	C	C	C	C	Y	C	T	C	C	C	C	T	C	T	C	C	C	C	C	C	C	C	Y
Excalibur_c35074_257	T/C	2B	734495292	+	NA	NA	NA	NA	NA	NA	T	Y	Y	T	C	Y	C	C	T	C	C	C	N	T	C	T	T	T	T	T	Y	T	C	T	T	T	T	C	T	C	T	T	T	T	T	T	T	T	Y
Kukri_c38497_174	T/C	2B	736790773	+	NA	NA	NA	NA	NA	NA	T	T	Y	T	C	T	C	T	T	C	C	C	N	T	C	T	C	T	T	T	Y	T	C	T	T	T	T	C	T	C	T	T	T	T	T	T	T	T	Y
Tdurum_contig47_185	T/C	2B	738338676	+	NA	NA	NA	NA	NA	NA	T	Y	Y	T	C	T	C	C	C	C	C	C	Y	T	C	T	C	T	T	T	C	T	C	C	T	C	T	C	T	C	T	Y	C	T	T	T	C	T	Y
Tdurum_contig71365_233	A/G	2B	738410364	+	NA	NA	NA	NA	NA	NA	A	R	A	A	A	A	A	G	G	A	A	A	A	A	A	A	G	A	A	A	R	A	A	G	A	G	A	A	A	A	A	R	G	A	A	A	G	A	A
RFL_Contig4499_204	A/G	2B	738681161	+	NA	NA	NA	NA	NA	NA	A	A	R	A	G	A	G	A	A	G	G	G	A	A	G	A	A	A	A	A	R	A	N	A	A	A	A	G	A	G	A	A	A	A	A	A	A	A	R
RFL_Contig4499_1145	T/C	2B	738682100	+	NA	NA	NA	NA	NA	NA	T	T	Y	T	C	T	C	T	T	C	C	C	N	T	C	T	T	T	T	T	Y	T	C	T	T	T	T	C	T	C	T	T	T	T	T	T	T	T	Y
Kukri_c30659_91	G/A	2B	740315198	+	NA	NA	NA	NA	NA	NA	G	G	N	G	A	G	A	G	G	A	A	A	N	G	A	G	G	G	G	G	N	G	A	G	G	G	G	A	G	A	G	G	G	G	G	G	G	G	R
IAAV3648	T/C	2B	740315487	+	NA	NA	NA	NA	NA	NA	T	Y	Y	T	C	T	C	C	C	C	C	C	N	T	C	T	C	T	T	T	C	T	C	C	T	C	T	C	T	C	T	Y	C	T	T	T	Y	T	Y
BobWhite_c10539_201	G/A	2B	741856706	+	NA	NA	NA	NA	NA	NA	G	R	N	G	A	G	A	A	A	A	A	A	G	G	A	G	A	G	G	G	A	G	A	A	G	A	G	A	G	A	G	N	A	G	G	G	R	G	G
Excalibur_c18165_395	C/T	2B	741860342	+	NA	NA	NA	NA	NA	NA	T	Y	Y	T	C	T	C	C	C	C	C	C	Y	T	C	T	C	T	T	T	C	T	C	C	T	C	T	C	T	C	T	N	C	N	T	T	N	T	Y
GENE-1232_258	A/C	2B	743693262	+	NA	NA	NA	NA	NA	NA	A	A	A	A	C	A	C	C	A	C	A	C	M	A	A	A	A	A	A	A	M	A	C	A	A	A	A	C	A	A	A	A	A	A	A	A	A	A	M
RAC875_c20979_234	C/T	2A	742132395	+	NA	NA	NA	NA	NA	NA	T	C	C	C	C	C	C	C	T	C	C	C	C	T	C	T	T	C	T	T	C	T	C	N	C	C	C	C	T	C	T	C	T	C	N	T	T	T	C
RAC875_c17347_312	T/C	2B	745580682	+	NA	NA	NA	NA	NA	NA	Y	T	T	T	T	T	T	T	T	T	T	T	Y	C	T	T	T	T	T	C	T	T	T	T	T	T	T	T	C	T	T	T	C	T	T	T	T	T	T
BS00022805_51	G/A	2B	745719232	+	NA	NA	NA	NA	NA	NA	G	R	G	R	G	G	G	A	R	G	G	G	R	A	G	A	G	G	A	G	G	A	G	G	G	R	G	G	A	A	A	G	G	G	A	A	G	A	R
wsnp_JD_c12346_12606967	T/C	2B	746036494	+	NA	NA	NA	NA	NA	NA	T	Y	C	Y	C	T	C	T	T	C	C	C	T	T	C	T	T	C	T	T	Y	T	C	T	C	Y	C	C	T	T	T	Y	T	C	T	T	T	T	Y
Tdurum_contig9214_279	A/G	2B	746101679	+	NA	NA	NA	NA	NA	NA	A	R	G	R	G	A	G	A	A	G	G	G	A	A	G	A	A	G	A	A	R	A	G	A	G	R	G	G	A	A	A	R	A	G	A	A	A	A	R
Excalibur_c44487_642	G/A	2A	744447854	+	NA	NA	NA	NA	NA	NA	G	G	G	G	G	G	A	G	G	G	G	G	G	A	A	A	G	G	A	A	G	A	G	R	G	G	A	G	G	G	A	R	A	A	A	A	R	G	A
BS00100981_51	G/A	2B	747602854	+	NA	NA	NA	NA	NA	NA	G	R	G	R	G	G	G	G	R	G	G	G	A	A	G	A	G	G	A	G	G	A	G	G	G	G	G	G	A	A	A	G	G	G	A	G	G	A	R
Excalibur_c10637_515	T/C	2B	747821416	+	NA	NA	NA	NA	NA	NA	C	T	C	T	C	C	C	C	Y	C	C	C	T	T	C	T	T	C	T	C	C	T	C	T	C	Y	C	C	T	T	T	N	T	C	T	C	T	T	T
BS00009060_51	C/A	2B	747821475	+	NA	NA	NA	NA	NA	NA	C	M	C	M	C	C	C	C	M	C	C	C	A	A	C	A	A	C	A	C	C	A	C	A	C	M	C	C	A	A	A	M	A	C	A	C	A	A	A
IAAV6288	G/T	2B	748152503	+	NA	NA	NA	NA	NA	NA	T	G	T	G	T	T	T	T	G	T	T	T	G	G	T	G	G	T	G	T	T	G	T	G	T	G	T	T	G	G	G	G	G	T	G	T	G	G	N
RAC875_c3752_890	G/A	2B	748305373	+	NA	NA	NA	NA	NA	NA	A	R	R	R	A	G	A	A	R	A	R	A	R	G	G	G	A	R	A	G	R	G	G	R	G	A	G	A	G	G	G	G	G	A	G	G	G	G	R
BS00010352_51	T/G	2B	748973771	+	NA	NA	NA	NA	NA	NA	T	K	T	T	G	T	K	T	K	G	T	T	T	T	T	T	T	T	T	T	T	T	T	K	T	K	T	G	T	T	K	T	G	G	T	T	G	G	T
Jagger_c7991_95	T/C	2B	749139091	+	NA	NA	NA	NA	NA	NA	T	C	C	C	T	T	T	C	T	C	C	T	N	C	C	C	T	C	T	T	T	C	T	T	C	N	C	T	C	T	C	T	T	C	C	T	T	C	N
Kukri_c44368_240	C/T	2B	749572762	+	NA	NA	NA	NA	NA	NA	T	C	C	C	T	T	T	C	T	C	C	T	C	C	C	C	T	C	C	T	T	C	T	T	C	C	C	T	C	T	C	N	T	C	C	T	T	C	C
BS00030361_51	C/T	2B	750013149	+	NA	NA	NA	NA	NA	NA	T	C	C	C	T	C	T	C	Y	C	C	T	Y	C	C	C	C	C	Y	C	T	C	T	C	C	C	C	T	C	C	C	C	C	C	C	C	C	C	Y
BS00076000_51	A/G	2B	751322494	+	NA	NA	NA	NA	NA	NA	A	G	A	R	A	A	A	A	R	A	A	A	R	G	A	G	G	A	R	A	A	G	A	G	A	R	A	A	G	G	G	R	G	A	G	A	G	G	R
CAP11_c2941_210	T/G	2B	751541251	+	NA	NA	NA	NA	NA	NA	T	K	T	T	T	T	T	T	K	T	T	T	T	T	T	T	G	T	T	T	T	T	T	G	T	K	T	T	T	G	T	K	G	T	T	T	G	T	T
CAP11_c2974_53	A/G	2B	751541251	+	NA	NA	NA	NA	NA	NA	A	R	N	A	A	A	A	A	R	A	A	A	A	A	A	A	A	A	A	A	A	A	A	G	G	N	G	G	A	A	N	G	G	G	A	A	G	A	A
BS00011492_51	C/T	2B	751541274	+	NA	NA	NA	NA	NA	NA	C	C	C	C	C	C	C	C	C	C	C	C	C	C	C	C	C	Y	C	C	Y	C	C	C	C	C	C	C	C	C	C	C	C	C	C	C	C	C	C
Excalibur_c42146_338	C/T	2B	752485039	+	NA	NA	NA	NA	NA	NA	T	Y	T	Y	T	T	T	T	T	T	T	C	C	C	T	C	C	T	C	T	Y	C	C	Y	T	Y	T	C	C	T	C	Y	C	T	C	T	C	C	C
BS00026432_51	G/A	2B	752485988	+	NA	NA	NA	NA	NA	NA	A	R	A	R	A	A	A	A	A	A	A	G	G	G	A	G	G	A	G	A	R	G	G	R	A	R	A	G	G	A	G	R	G	A	G	A	G	G	G
BS00081189_51	A/G	2B	753974187	+	NA	NA	NA	NA	NA	NA	A	A	A	A	A	A	A	A	R	A	A	G	R	A	A	A	G	A	A	A	G	A	G	R	A	A	A	G	A	G	A	R	G	A	A	A	G	A	R
wsnp_RFL_Contig2104_1368653	C/T	2B	754663885	+	NA	NA	NA	NA	NA	NA	T	C	C	C	T	C	C	T	C	Y	C	C	C	C	T	C	C	C	C	C	C	T	T	C	C	T	T	T	C	T	C	T	C	C	T	C	C	C	C
BS00023202_51	G/T	2B	759491045	+	NA	NA	NA	NA	NA	NA	T	G	G	G	G	G	G	G	G	G	G	G	G	T	T	T	G	T	T	G	T	G	T	N	G	G	T	G	G	G	T	T	T	G	G	T	N	G	T
wsnp_BG605258B_Ta_2_7	C/T	2B	760882771	+	NA	NA	NA	NA	NA	NA	T	Y	C	Y	C	C	C	C	Y	C	C	C	T	T	C	T	C	C	T	T	Y	T	C	C	T	C	T	C	T	C	T	Y	C	C	T	C	C	T	Y
Excalibur_c9752_619	T/C	2B	760950526	+	NA	NA	NA	NA	NA	NA	C	Y	T	Y	T	T	T	T	T	T	T	T	Y	C	T	C	T	T	C	T	T	C	T	T	C	T	C	T	C	T	C	T	T	T	C	T	T	C	Y
Excalibur_c10441_984	G/A	2B	763630772	+	NA	NA	NA	NA	NA	NA	G	R	G	G	G	G	G	G	N	G	G	G	G	G	G	G	G	G	G	G	R	G	A	N	G	R	G	G	G	G	G	R	A	G	G	G	G	G	G
BS00084417_51	A/C	2B	763633020	+	NA	NA	NA	NA	NA	NA	A	M	A	A	A	A	A	A	M	A	A	A	A	A	A	A	A	A	A	A	M	A	C	M	A	M	A	A	A	A	A	M	C	A	A	A	N	A	A
BS00080318_51	T/G	2B	763842505	+	NA	NA	NA	NA	NA	NA	T	K	T	T	T	T	T	T	K	T	T	T	T	T	T	T	T	T	T	G	K	T	G	K	T	K	T	T	T	T	T	K	G	T	T	T	K	T	T
Kukri_c55996_63	C/T	2B	765069349	+	NA	NA	NA	NA	NA	NA	C	C	C	C	C	C	C	C	C	C	C	T	N	C	C	C	C	C	C	C	C	C	C	C	C	C	C	C	C	C	C	C	C	C	C	C	C	C	N
BS00011047_51	G/A	2B	765278646	+	NA	NA	NA	NA	NA	NA	G	R	G	G	G	G	G	G	G	G	G	G	G	G	G	G	G	G	G	G	G	G	G	R	G	R	G	G	G	G	G	R	A	G	G	G	N	G	G
RAC875_c22463_494	A/G	2B	767170171	+	NA	NA	NA	NA	NA	NA	G	N	R	A	A	A	A	A	A	A	A	A	N	A	A	A	A	R	A	A	N	A	A	A	A	A	A	A	A	G	A	A	A	A	A	G	G	A	R
RAC875_c37540_583	C/T	2B	769072197	+	NA	NA	NA	NA	NA	NA	C	Y	C	C	C	C	C	C	C	C	Y	C	Y	C	C	C	T	C	C	C	T	C	T	C	C	C	C	C	Y	C	C	C	C	C	C	C	C	Y	Y
RAC875_rep_c83950_222	C/T	2B	775053134	+	NA	NA	NA	NA	NA	NA	T	C	C	C	C	C	C	C	C	C	C	C	C	C	C	C	C	C	C	C	C	C	C	C	C	C	C	C	C	C	C	C	C	C	C	T	C	C	C
Excalibur_c56550_71	A/G	2B	775169337	+	NA	NA	NA	NA	NA	NA	A	R	A	A	A	A	A	A	G	A	A	A	A	A	A	A	A	A	A	A	A	A	A	R	A	A	A	A	A	A	A	A	A	A	A	A	A	A	A
Kukri_c26697_366	T/C	2B	776975926	+	NA	NA	NA	NA	NA	NA	T	T	T	Y	T	C	T	Y	T	T	T	Y	T	T	Y	T	T	T	T	T	T	T	T	T	T	T	T	C	T	Y	T	T	T	T	T	T	T	T	T
Tdurum_contig9071_215	T/C	2B	777384121	+	NA	NA	NA	NA	NA	NA	T	T	T	Y	T	T	T	T	Y	T	T	T	T	T	T	T	T	T	T	T	T	T	T	Y	T	T	T	T	T	T	T	T	T	T	T	C	T	T	T
CAP7_c16_483	G/A	2B	777384852	+	NA	NA	NA	NA	NA	NA	A	G	G	G	G	G	G	G	R	G	G	G	G	G	G	G	G	R	A	G	R	G	G	G	G	G	G	A	G	G	G	G	A	G	G	G	A	G	N
wsnp_Ex_c34303_42642389	G/T	2B	777514033	+	NA	NA	NA	NA	NA	NA	T	G	G	G	G	G	G	G	T	G	G	G	G	G	G	G	G	K	T	G	K	G	G	G	G	G	G	T	G	G	G	G	T	G	G	G	T	G	K
BobWhite_c21827_104	C/T	2B	778848878	+	NA	NA	NA	NA	NA	NA	C	Y	C	Y	C	C	C	C	Y	C	C	C	C	Y	C	Y	C	C	Y	C	C	C	C	C	C	C	C	C	C	C	Y	C	Y	Y	C	T	N	C	Y
BS00039187_51	A/G	2B	781584249	+	NA	NA	NA	NA	NA	NA	A	R	A	R	A	A	A	G	A	A	A	A	G	R	A	R	A	A	A	G	N	G	G	G	G	A	G	G	G	A	R	G	R	A	G	A	R	G	R
CAP11_c1820_244	A/C	2B	782534014	+	NA	NA	NA	NA	NA	NA	A	M	A	C	A	A	A	A	A	A	A	A	C	C	A	C	A	A	A	A	M	C	C	C	C	A	C	A	C	A	C	C	C	A	C	A	A	C	N
Ex_c67202_741	T/G	2B	782534186	+	NA	NA	NA	NA	NA	NA	T	K	T	G	T	T	T	T	K	T	T	T	G	G	T	G	T	T	T	T	K	G	G	G	G	T	G	T	G	T	G	G	G	T	G	T	N	G	K
RAC875_c31214_58	C/T	2B	782685065	+	NA	NA	NA	NA	NA	NA	C	N	C	Y	C	C	C	C	C	C	C	C	Y	Y	C	Y	C	C	C	C	Y	Y	Y	T	Y	C	Y	C	Y	C	Y	Y	Y	C	Y	C	C	Y	N
TA002989-0535	A/G	2B	783227367	+	NA	NA	NA	NA	NA	NA	A	A	A	G	A	A	A	A	A	A	A	A	G	G	A	G	A	A	A	A	A	G	G	G	G	A	G	A	G	A	G	G	G	A	G	A	A	G	A
wsnp_Ex_rep_c103381_88353000	A/G	2B	783228749	+	NA	NA	NA	NA	NA	NA	A	R	A	G	A	A	A	A	R	A	A	A	G	G	A	G	A	A	A	A	R	G	G	G	G	A	G	A	G	A	G	G	G	A	G	A	A	G	R
wsnp_Ex_c19094_28015035	C/T	2B	784296922	+	NA	NA	NA	NA	NA	NA	T	C	Y	C	C	C	C	T	T	C	C	C	C	C	C	C	C	Y	T	T	C	C	C	C	C	C	C	C	C	C	C	C	C	C	C	T	Y	C	Y
BS00004413_51	G/A	2B	784551315	+	NA	NA	NA	NA	NA	NA	A	G	G	G	G	G	G	A	G	G	G	G	G	G	G	G	G	G	G	G	G	G	G	R	G	G	G	G	G	G	G	G	G	G	G	G	R	G	G
BS00067878_51	A/G	2B	784621033	+	NA	NA	NA	NA	NA	NA	G	A	R	A	A	A	A	G	G	A	A	A	A	A	A	A	A	A	A	A	A	A	A	R	A	A	A	A	A	A	A	A	A	A	A	A	N	A	A
wsnp_Ex_c298_580660	A/G	2B	785138641	+	NA	NA	NA	NA	NA	NA	G	A	N	A	A	A	A	G	G	A	A	A	A	A	A	A	A	A	A	A	A	A	A	A	A	A	A	A	A	A	A	A	A	A	A	A	G	A	A
Jagger_c10188_98	C/T	2B	786105407	+	NA	NA	NA	NA	NA	NA	C	C	Y	C	C	T	C	T	Y	C	C	C	C	C	C	C	C	C	C	T	C	C	C	C	C	C	C	C	C	C	C	C	C	C	C	C	C	C	C
RAC875_c16993_196	G/A	2B	786105904	+	NA	NA	NA	NA	NA	NA	G	G	R	R	G	A	G	A	R	G	G	G	G	G	G	G	G	G	G	A	G	G	G	G	G	G	G	G	G	G	G	G	G	G	G	G	G	G	G
Excalibur_c5193_64	G/A	2B	786229960	+	NA	NA	NA	NA	NA	NA	A	R	R	R	A	G	A	G	N	A	A	A	R	R	A	G	A	A	N	G	N	G	G	R	G	A	G	A	G	A	G	G	R	R	G	G	R	G	R
BS00100118_51	G/T	2B	788524835	+	NA	NA	NA	NA	NA	NA	G	K	K	G	T	T	T	T	G	T	T	T	N	T	T	G	T	T	T	G	N	G	G	G	G	T	G	G	G	T	G	G	T	T	G	G	G	G	K
wsnp_Ex_c7071_12171222	C/T	2B	789131451	+	NA	NA	NA	NA	NA	NA	C	C	C	C	C	T	C	C	C	C	C	C	C	C	C	C	C	C	C	C	C	C	C	C	C	C	C	C	C	C	C	C	C	C	C	T	C	C	C
wsnp_Ex_c7071_12171619	G/A	2B	789131451	+	NA	NA	NA	NA	NA	NA	G	G	G	G	G	A	G	G	G	G	G	G	G	G	G	G	G	G	G	G	G	G	G	G	G	G	G	G	G	G	G	G	G	G	G	A	G	G	G
Kukri_c3501_1175	C/T	2B	789436970	+	NA	NA	NA	NA	NA	NA	C	C	C	N	C	C	C	T	Y	C	T	C	C	C	C	C	C	C	C	T	C	C	C	T	C	C	C	C	C	C	C	C	C	C	C	C	T	C	C
Excalibur_c94383_157	G/A	2B	789438852	+	NA	NA	NA	NA	NA	NA	A	R	R	G	A	A	A	G	G	A	G	A	R	A	A	G	A	A	A	G	R	G	G	G	G	A	G	A	G	A	G	G	A	A	G	G	G	G	R
BS00072840_51	G/A	2B	789605553	+	NA	NA	NA	NA	NA	NA	G	R	R	R	G	G	G	A	R	G	A	G	R	G	G	N	G	G	G	G	R	A	A	R	A	G	A	A	A	G	N	A	G	G	A	A	G	A	R
BS00072839_51	A/G	2B	789605589	+	NA	NA	NA	NA	NA	NA	A	R	R	R	A	A	A	G	R	A	G	A	R	A	A	G	A	A	A	A	R	G	G	R	G	A	G	G	G	A	G	G	A	A	G	G	N	G	R
Excalibur_c48404_59	C/T	2B	789868967	+	NA	NA	NA	NA	NA	NA	T	Y	C	C	C	C	C	C	C	C	C	C	C	T	C	T	C	C	Y	T	C	C	C	C	C	C	C	C	C	C	T	C	T	T	C	C	Y	C	Y
wsnp_Ex_c15674_24004513	C/T	2B	789869094	+	NA	NA	NA	NA	NA	NA	C	C	C	C	C	C	C	T	C	C	C	T	C	C	T	C	C	N	T	C	C	C	C	C	C	T	C	C	C	C	C	C	C	C	C	C	C	C	C
BS00083998_51	G/A	2B	790751801	+	NA	NA	NA	NA	NA	NA	G	R	R	G	A	A	A	G	G	A	G	A	R	A	A	R	A	A	A	G	G	G	G	G	G	A	G	G	G	A	R	G	A	A	G	G	G	G	R
Ra_c105904_1191	G/A	2B	790754649	+	NA	NA	NA	NA	NA	NA	A	G	G	R	G	G	G	G	N	G	A	G	G	G	G	G	G	G	G	A	G	G	G	G	G	G	G	G	G	G	G	G	G	G	G	G	N	G	G
Ra_c105904_187	C/T	2B	790753413	+	NA	NA	NA	NA	NA	NA	T	C	C	Y	C	C	C	C	N	C	T	C	C	C	C	C	C	C	C	T	Y	C	C	C	C	C	C	C	C	C	C	C	C	C	C	C	T	C	C
tplb0042a21_1091	A/G	2B	791479426	+	NA	NA	NA	NA	NA	NA	A	A	A	A	A	A	A	G	A	A	A	A	A	A	A	A	A	A	A	A	A	A	A	A	A	A	A	G	A	A	A	A	A	A	A	A	A	A	A
BS00026037_51	G/A	2B	793151128	+	NA	NA	NA	NA	NA	NA	G	R	A	G	A	A	A	G	G	A	G	A	R	A	A	G	A	A	A	G	G	G	G	G	G	A	G	A	G	A	G	G	A	A	G	G	G	G	R
Excalibur_c45532_282	A/C	2B	793336549	+	NA	NA	NA	NA	NA	NA	A	A	A	A	A	C	A	A	M	A	A	A	A	A	A	A	A	A	A	C	A	A	A	A	A	A	A	C	A	A	A	A	A	A	A	A	A	A	A
RAC875_c68649_457	C/T	2A	762292489	+	NA	NA	NA	NA	NA	NA	C	C	C	N	C	C	Y	C	Y	C	C	C	C	C	C	C	C	C	C	C	C	C	C	C	C	C	C	T	C	C	C	C	C	C	C	C	C	C	Y
Kukri_c8494_77	C/A	2A	764104901	+	NA	NA	NA	NA	NA	NA	C	C	M	C	C	C	C	C	M	C	C	C	C	C	C	C	C	C	C	A	C	C	C	C	C	C	C	C	C	C	C	C	C	C	C	C	C	C	C
Excalibur_rep_c105614_172	C/T	2A	764100663	+	NA	NA	NA	NA	NA	NA	C	C	T	C	C	T	C	C	Y	Y	T	T	N	T	T	C	T	T	T	T	C	C	C	C	C	T	C	C	C	T	C	C	T	T	C	C	C	C	Y
Kukri_c52608_142	T/C	2B	797627190	+	NA	NA	NA	NA	NA	NA	C	T	T	Y	T	T	Y	T	Y	T	T	C	T	T	T	T	T	T	T	T	C	T	Y	T	T	T	T	T	T	T	Y	T	T	T	T	C	T	T	T
BobWhite_c2822_228	T/C	2B	799575946	+	NA	NA	NA	NA	NA	NA	T	Y	N	T	C	T	C	T	Y	Y	T	T	T	T	T	T	T	T	T	C	T	T	T	Y	T	T	T	T	T	T	T	T	T	T	T	T	T	T	T
Kukri_c12693_396	C/T	2B	800125015	+	NA	NA	NA	NA	NA	NA	C	C	C	C	C	T	C	C	T	C	C	C	C	C	C	C	C	C	C	T	C	C	C	C	C	C	C	T	C	C	C	C	C	C	C	C	C	C	C
BobWhite_c17047_268	T/C	2B	11077321	+	NA	NA	NA	NA	NA	NA	T	T	T	T	C	T	C	T	T	T	T	T	T	T	T	T	T	T	T	T	T	T	T	T	T	T	T	T	T	T	T	T	T	T	T	T	T	C	T
Tdurum_contig10208_447	C/T	2A	260503	+	NA	NA	NA	NA	NA	NA	C	C	C	C	T	C	T	C	C	C	C	C	C	C	C	C	C	C	C	C	C	C	C	C	C	C	C	C	C	C	C	C	C	C	C	C	C	T	C
IAAV298	C/T	2D	1669021	+	NA	NA	NA	NA	NA	NA	C	C	C	C	C	C	C	C	C	C	T	C	C	C	C	C	C	C	C	T	C	C	C	C	C	C	C	C	C	C	C	C	C	C	C	C	C	C	Y
wsnp_Ku_c10418_17237935	G/A	2D	3773945	+	NA	NA	NA	NA	NA	NA	G	N	G	R	A	G	G	G	N	A	A	G	R	G	G	G	A	G	G	G	G	G	G	G	G	G	A	G	G	G	G	G	G	G	G	G	G	G	G
Excalibur_c2656_3198	G/A	2B	7430906	+	NA	NA	NA	NA	NA	NA	G	G	G	G	G	G	G	G	G	A	A	G	G	G	G	G	G	G	G	G	G	G	G	G	G	G	G	G	G	G	G	G	G	G	G	G	G	A	G
Ex_c19516_3687	C/A	2A	2640510	+	NA	NA	NA	NA	NA	NA	C	M	C	M	A	C	C	C	M	A	M	C	M	C	C	C	A	C	C	C	C	C	C	C	C	C	A	C	C	C	C	C	C	C	C	C	C	C	C
Excalibur_c4361_309	C/T	2D	4356337	+	NA	NA	NA	NA	NA	NA	C	C	Y	C	Y	C	C	T	Y	C	C	C	C	C	C	C	C	C	C	C	Y	C	T	C	C	C	C	C	C	C	C	C	C	C	C	C	C	C	C
RAC875_c50811_655	C/A	2D	5161877	+	NA	NA	NA	NA	NA	NA	C	C	M	C	C	A	C	C	C	C	C	C	C	C	C	C	C	C	C	C	C	C	C	C	C	C	C	C	C	C	C	C	C	C	C	A	C	C	C
RAC875_c34512_685	A/C	2D	5234893	+	NA	NA	NA	NA	NA	NA	A	M	M	A	A	A	A	A	M	C	A	A	A	A	A	A	A	A	A	C	A	A	A	A	A	A	A	A	A	A	A	A	A	A	A	A	A	C	A
BobWhite_c13373_250	G/A	2A	3962381	+	NA	NA	NA	NA	NA	NA	G	R	A	R	G	A	G	G	A	A	A	A	G	A	A	G	G	A	A	A	G	G	G	G	A	R	G	A	G	A	G	G	G	G	G	A	A	G	G
BS00022666_51	G/A	2D	5323867	+	NA	NA	NA	NA	NA	NA	G	R	A	G	A	A	A	A	A	A	A	A	R	G	G	G	G	R	A	A	R	G	A	G	A	R	G	G	G	A	G	G	A	G	G	G	N	G	R
[truncated: 7,355 more rows]
[truncated: 53 more columns]
