# Supplementary material for: Identification of genetic loci for early maturity in spring bread wheat using the association analysis and gene dissection
Source: PeerJ. 2023 Oct 9;11:e16109. doi: 10.7717/peerj.16109 (PMC10569184; doi:10.7717/peerj.16109)
Supplement: Supplemental Information 4 — Name and detailed phenotypic information of the 92 wheat accessions. [file peerj-11-16109-s004.xlsx]

## Sheet: Лист1
N	Cultivar	Maturity time	Maturity time	Maturity time	Maturity time	Maturity time	Maturity time	Maturity time	Maturity time	Maturity time	Maturity time	Maturity time	Maturity time	Heading time	Heading time	Heading to Maturity time	Heading to Maturity time	Trait
		2005	2006	2007	2008	2009	2010	2011	2012	2013	2014	2018	2018	2018	2018	2018	2018	Year
01	Kuibyshevskaya_2	71	78	78	69	86	82	79	68	77	76	91	83	39	40	52	43
02	Lutescens_840	72	75	78	88	82	83	82	69	74	76	89	89	35	39	54	50
03	Tulaikovskaya_belozernaya	71	78	78	72	88	88	84	72	77	74	81	83	37	40	44	43
04	Tulaikovskaya_stepnaya	70	78	84	74	88	84	86	74	77	73	89	82	37	39	52	43
05	Tulaikovskaya_zolotistaya	72	88	82	76	91	87	91	75	90	74	105	86	36	40	69	46
06	Tulaikovskaya_1	71	80	80	76	89	83	85	73	77	73	91	97	36	39	55	58
07	Tulaikovskaya_10	74	88	81	76	89	87	91	75	91	76	105	104	36	40	69	64
08	Kinelskaya_40	72	72	76	71	82	82	79	71	77	72	105	102	38	42	67	60
09	Kinelskaya_60	71	70	84	82	91	86	96	76	82	77	105	102	38	46	67	56
10	Volgouralskaya	72	74	81	72	85	86	81	71	77	75	90	102	36	41	54	61
11	Lutescens_80	72	69	76	70	84	83	79	70	76	70	82	82	36	39	46	43
12	Lutescens_85	74	78	81	72	86	85	84	73	75	76	95	89	37	41	58	48
13	Lutescens_148	74	72	85	71	88	83	85	69	80	71	90	86	35	39	55	47
14	Altaiskii_prostor	72	78	80	73	89	84	84	73	79	75	82	76	35	39	47	37
15	Altaiskaya_92	na	na	na	na	na	na	na	na	na	na	82	85	37	39	45	46
16	Altaiskaya_99	70	70	75	71	80	84	82	68	75	71	94	89	38	41	56	48
17	Altaiskaya_100	73	78	80	72	87	84	86	74	82	77	87	89	38	42	49	47
18	Altaiskaya_325	73	76	79	72	88	85	87	75	82	77	89	89	38	40	51	49
19	Altaiskaya_530	84	84	70	88	84	84	84	74	79	70	93	89	40	42	53	47
20	Erythrospermum_72	73	76	80	71	86	84	83	72	75	71	87	89	35	41	52	48
21	Sibirskaya_12	75	79	85	75	90	89	91	81	79	76	96	102	43	43	53	59
22	Novosibirskaya_15	65	68	65	68	80	66	76	68	69	63	89	75	36	38	53	37
23	Novosibirskaya_22	70	67	70	67	76	77	75	67	65	68	84	81	36	39	48	42
24	Novosibirskaya_29	72	71	73	70	82	81	77	68	74	68	96	93	40	40	56	53
25	Novosibirskaya_67	72	72	77	71	86	81	81	72	79	70	105	96	41	43	64	53
26	Novosibirskaya_81	86	86	77	87	73	79	80	75	87	85	96	89	42	43	54	46
27	Novosibirskaya_89	72	77	79	71	86	79	84	73	76	74	90	81	40	42	50	39
28	Novosibirskaya_91	75	83	79	75	87	84	86	76	79	76	94	90	41	43	53	47
29	Lutescens_25	71	67	73	65	79	77	77	65	79	66	83	74	35	37	48	37
30	Lutescens_101	72	75	76	70	80	83	81	71	83	70	102	97	38	41	64	56
31	Obskaya_14	71	71	72	71	80	77	79	68	80	79	89	81	39	42	50	39
32	Kantegirskaya_89	74	77	77	75	86	82	82	68	82	78	90	82	39	41	51	41
33	Aleksandrina	71	72	75	70	86	81	79	71	80	70	89	91	36	40	53	51
34	Udacha	71	72	74	72	75	60	77	78	72	69	89	91	36	40	53	51
35	Polushko	64	66	71	64	75	71	73	63	69	63	89	76	34	36	55	40
36	Baganskaya_93	83	85	90	85	89	87	86	68	75	82	89	87	40	41	49	46
37	Sirena	72	75	78	70	88	83	79	72	79	73	89	81	38	41	51	40
38	Krasa_2	70	75	75	66	81	84	80	70	79	73	89	111	36	40	53	71
39	Krasnoyarskaya_90	72	70	75	69	78	79	78	72	80	71	82	74	36	39	46	35
40	Vesnyanka_8	72	71	74	69	81	81	79	71	77	70	81	76	35	39	46	37
41	Albidum_73	71	69	73	72	85	82	82	71	79	70	89	86	35	39	54	47
42	Rybinskaya_127	71	72	77	71	85	83	80	74	76	72	89	90	37	40	52	50
43	Kazachka	72	77	75	72	83	82	79	72	79	73	89	78	38	39	51	39
44	Angarida	72	78	78	72	86	77	82	69	78	73	82	86	39	40	43	46
45	Mana_2	75	80	80	73	83	86	83	70	75	75	91	86	39	40	52	46
46	Tuleevskaya	70	72	73	71	87	79	78	69	74	72	na	87	na	40	na	47
47	Izida	71	78	76	71	87	84	81	70	75	71	na	85	na	41	na	44
48	Mariya	71	75	79	72	77	83	80	74	76	71	na	89	na	40	na	49
49	AN_34	72	72	76	71	83	74	79	71	76	70	na	83	na	39	na	44
50	Mariinka	73	78	80	74	86	84	80	74	78	72	89	86	40	41	49	45
51	Salimovka	64	66	73	64	74	72	73	65	73	66	82	75	34	39	48	36
52	Kiiskaya	71	78	77	71	85	84	81	68	75	70	78	85	35	40	43	45
53	Nostalgiya	74	79	79	74	86	85	82	74	77	71	90	88	37	41	53	47
54	Aleshina	74	80	79	75	86	86	80	75	77	70	90	96	37	40	53	56
55	Darnitsa	75	83	76	89	89	91	75	79	79	73	90	89	38	42	52	47
56	Serebrina	69	68	73	69	80	70	76	69	75	70	93	102	41	43	52	59
57	Rechka	72	71	80	72	86	84	79	71	75	73	90	97	40	42	50	55
58	Latona	65	67	73	66	80	75	74	67	71	67	83	89	38	41	45	48
59	Provintsiya	70	71	80	70	87	83	79	74	73	70	76	78	35	40	41	38
60	Bel	65	67	73	67	81	77	74	67	73	66	87	89	40	41	47	48
61	Ustya	74	79	78	72	86	84	82	74	75	73	82	86	37	39	45	47
62	Chernyava_13	72	78	78	71	85	81	79	74	75	72	89	93	38	40	51	53
63	Zlatozara	76	78	76	69	84	83	79	68	76	72	90	91	40	41	50	50
64	Tyumenskaya_99	75	76	76	73	87	84	77	73	77	76	82	85	38	40	44	45
65	Ikar	78	78	78	72	88	81	82	77	76	77	89	89	38	40	51	49
66	Skent_1	71	77	79	72	87	79	82	73	80	78	91	97	38	39	53	58
67	Ilinskaya	75	78	86	74	88	87	88	70	82	77	90	97	38	40	52	57
68	Turinskaya	75	76	79	73	88	82	79	64	76	76	96	93	44	43	52	50
69	Surenta_1	82	72	78	78	72	86	84	76	79	75	96	93	42	42	54	51
70	Surenta_4	72	79	76	72	86	83	82	68	75	75	90	91	37	40	53	51
71	Surenta_5	71	72	77	67	78	77	75	69	77	75	91	91	38	40	53	51
72	Surenta_6	70	78	77	71	87	84	81	69	76	75	82	89	36	39	46	50
73	Surenta_7	na	na	na	na	na	na	na	na	na	na	96	91	38	39	58	52
74	Dias_2	77	70	71	75	85	83	80	69	76	76	90	91	37	41	53	50
75	Katyusha	76	76	80	73	88	86	79	73	81	73	96	93	40	41	56	52
76	Tarskaya_6	67	68	73	69	86	82	84	66	72	66	82	78	35	38	47	40
77	Sonata	72	72	80	71	88	82	86	71	80	72	89	93	38	40	51	53
78	Strada-Sibiri	72	72	76	71	87	79	86	70	73	67	82	85	35	40	47	45
79	Otrada-Sibiri	72	77	76	70	88	81	85	71	76	72	83	89	36	39	47	50
80	Tertsiya	83	78	83	73	88	83	82	71	74	67	90	89	38	40	52	49
81	Priirtyshskaya_86	72	71	74	69	82	79	77	69	75	67	81	80	36	39	45	41
82	Rosinka_2	75	78	85	74	86	85	81	74	78	74	89	82	40	42	49	40
83	Omskaya_20	73	73	82	71	90	79	86	75	78	73	105	96	42	44	63	52
84	Omskaya_23	71	77	80	72	88	84	84	76	76	71	105	97	38	41	67	56
85	Omskaya_24	81	80	85	73	89	89	86	74	79	71	105	93	41	41	64	52
86	Omskaya_26	70	71	73	66	81	76	74	74	80	66	105	78	38	39	67	39
87	Omskaya_28	81	79	85	76	86	82	91	76	80	79	105	97	45	43	60	54
88	Omskaya_29	72	72	82	71	70	82	85	70	75	75	na	91	na	43	na	48
89	Omskaya_32	72	76	78	70	86	77	79	70	75	77	na	102	na	44	na	58
90	Omskaya_33	73	76	84	71	87	84	83	71	79	71	96	85	38	39	58	46
91	Omskaya_34	68	71	75	71	85	77	68	72	74	69	91	78	38	40	53	38
92	Omskaya_36	72	72	80	72	88	81	81	72	77	72	91	89	38	40	53	49
